# Supplementary material for: Bis(ethyl 2-amino-4-thia­zoleacetato-κN)silver(I) nitrate
Source: Acta Crystallogr Sect E Struct Rep Online. 2008 Oct 18;64(Pt 11):m1413–4. doi: 10.1107/S1600536808032686 (PMC2959695; doi:10.1107/S1600536808032686)
Supplement: Supplementary file 1 [file e-64-m1413-sup1.cif]

##############################################################################
###                                                                        ###
###        Electronic paper (Acta Crystallographica Section E)             ###
###                                                                        ###
##############################################################################
#                                                                            #
# This CIF contains the data in a paper accepted for publication in Acta     #
# Crystallographica Section E. It conforms to the requirements of Notes      #
# for Authors for Section E, and has been peer reviewed under the auspices   #
# of the IUCr Commission on Journals.                                        #
#                                                                            #
# Full details of the Crystallographic Information File format               #
# are given in the paper "The Crystallographic Information File (CIF):       #
# a New Standard Archive File for Crystallography" by S. R. Hall, F. H.      #
# Allen and I. D. Brown [Acta Cryst. (1991), A47, 655-685].                  #
#                                                                            #
# The current version of the core CIF dictionary is obtainable from          #
# ftp://ftp.iucr.org/pub/cif_core.dic. The current version number is 2.4.    #
#                                                                            #
# Software is freely available for graphical display of the structure(s) in  #
# this CIF.  For information consult the CIF home page http://www.iucr.org/  #
# cif/home.html                                                              #
#                                                                            #
# This file may be used for bona fide research purposes within the           #
# scientific community so long as proper attribution is given to the journal # 
# article from which it was obtained.                                        #
#                                                                            #
##############################################################################
                                             
data_I
_audit_creation_method     SHELXL97
_chemical_name_systematic
;
Bis(ethyl 2-amino-4-thiazoleacetato-\k<i>N</i>)silver(I) nitrate
;
_chemical_name_common     ?
_chemical_formula_moiety     'C14 H20 Ag N4 O4 S2 + , N O3 -'
_chemical_formula_sum     'C14 H20 Ag N5 O7 S2'
_chemical_formula_iupac     '[Ag (C7 H10 N2 O2 S)2] N O3'
_chemical_formula_weight     542.36
_chemical_melting_point     ?
_symmetry_cell_setting     triclinic
_symmetry_space_group_name_H-M     'P -1'
_symmetry_space_group_name_Hall     '-P 1'
loop_
    _symmetry_equiv_pos_as_xyz
    'x, y, z'
    '-x, -y, -z'
_cell_length_a     7.4900(15)
_cell_length_b     12.350(3)
_cell_length_c     13.015(3)
_cell_angle_alpha     109.32(3)
_cell_angle_beta     101.83(3)
_cell_angle_gamma     105.58(3)
_cell_volume     1035.6(6)
_cell_formula_units_Z     2
_cell_measurement_reflns_used     3656
_cell_measurement_theta_min     1.75
_cell_measurement_theta_max     25.10
_cell_measurement_temperature     293(2)
_exptl_crystal_description     block
_exptl_crystal_colour     colourless
_exptl_crystal_size_max     0.44
_exptl_crystal_size_mid     0.21
_exptl_crystal_size_min     0.19
_exptl_crystal_density_diffrn     1.739
_exptl_crystal_density_meas     ?
_exptl_crystal_density_method     'not measured'
_exptl_crystal_F_000     548
_exptl_absorpt_coefficient_mu     1.221
_exptl_absorpt_correction_type     multi-scan
_exptl_absorpt_process_details     '(SADABS; Bruker, 2004)'
_exptl_absorpt_correction_T_min     0.6156
_exptl_absorpt_correction_T_max     0.8011
_exptl_special_details
;
FT--IR (KBr, cm^-1^):3409 vs, 3296 ms, 3206 ms, 3152 s, 2987 m, 2942 w,
2906 w, 2733 w, 2346 w, 1740 vs, 1706 vs, 1627 vs, 1565 m, 1541 vs, 1526 ms,
1477 m, 1448 m, 1402 ms, 1384 vs, 1321 s, 1249 ms, 1174 vs, 1131 ms,
1115 ms, 1029 ms, 995 w, 980 m, 948 w, 826 w, 752 w, 717 m, 658 w,
596 w, 547 w.
;
_diffrn_ambient_temperature     293(2)
_diffrn_radiation_type     MoK\a
_diffrn_radiation_wavelength     0.71073
_diffrn_radiation_source     'fine-focus sealed tube'
_diffrn_radiation_monochromator     graphite
_diffrn_measurement_device_type     'Bruker APEXII CCD area-detector'
_diffrn_measurement_method     '\f and \w'
_diffrn_detector_area_resol_mean     ?
_diffrn_reflns_number     11916
_diffrn_reflns_av_R_equivalents     0.0157
_diffrn_reflns_av_sigmaI/netI     0.0157
_diffrn_reflns_theta_min     1.75
_diffrn_reflns_theta_max     25.10
_diffrn_reflns_theta_full     25.10
_diffrn_measured_fraction_theta_max     0.995
_diffrn_measured_fraction_theta_full     0.995
_diffrn_reflns_limit_h_min     -8
_diffrn_reflns_limit_h_max     8
_diffrn_reflns_limit_k_min     -14
_diffrn_reflns_limit_k_max     14
_diffrn_reflns_limit_l_min     -15
_diffrn_reflns_limit_l_max     15
_diffrn_standards_number     ?
_diffrn_standards_interval_count     ?
_diffrn_standards_interval_time     ?
_diffrn_standards_decay_%     ?
_refine_special_details
;
Refinement of <i>F</i>^2^ against ALL reflections. The weighted <i>R</i>-factor
<i>wR</i> and goodness of fit <i>S</i> are based on <i>F</i>^2^, conventional
<i>R</i>-factors <i>R</i> are based on <i>F</i>, with <i>F</i> set to zero for
negative <i>F</i>^2^. The threshold expression of <i>F</i>^2^ >
\s(<i>F</i>^2^) is used only for calculating <i>R</i>-factors(gt) <i>etc</i>.
and is not relevant to the choice of reflections for refinement.
<i>R</i>-factors based on <i>F</i>^2^ are statistically about twice as large
as those based on <i>F</i>, and <i>R</i>-factors based on ALL data will be
even larger.
;
_reflns_number_total     3656
_reflns_number_gt     3518
_reflns_threshold_expression     I>2\s(I)
_refine_ls_structure_factor_coef     Fsqd
_refine_ls_matrix_type     full
_refine_ls_R_factor_all     0.0211
_refine_ls_R_factor_gt     0.0201
_refine_ls_wR_factor_gt     0.0524
_refine_ls_wR_factor_ref     0.0532
_refine_ls_goodness_of_fit_ref     1.095
_refine_ls_restrained_S_all     1.095
_refine_ls_number_reflns     3656
_refine_ls_number_parameters     265
_refine_ls_number_restraints     0
_refine_ls_number_constraints     0
_refine_ls_hydrogen_treatment     constr
_refine_ls_weighting_scheme     calc
_refine_ls_weighting_details
       'calc w = 1/[\s^2^(Fo^2^)+(0.0247P)^2^+0.5391P] where P=(Fo^2^+2Fc^2^)/3'
_atom_sites_solution_hydrogens     geom
_atom_sites_solution_primary     direct
_atom_sites_solution_secondary     difmap
_refine_ls_shift/su_max     0.001
_refine_ls_shift/su_mean     0.000
_refine_diff_density_max     0.384
_refine_diff_density_min     -0.296
_refine_ls_extinction_method     'SHELXL97 (Sheldrick, 2008)'
_refine_ls_extinction_coef     0.0267(10)
_refine_ls_extinction_expression
                                  'Fc^*^=kFc[1+0.001xFc^2^\l^3^/sin(2\q)]^-1/4^'
loop_
    _atom_type_symbol
    _atom_type_description
    _atom_type_scat_dispersion_real
    _atom_type_scat_dispersion_imag
    _atom_type_scat_source
    'C' 'C' 0.0033 0.0016
                         'International Tables Vol C Tables 4.2.6.8 and 6.1.1.4'
    'H' 'H' 0.0000 0.0000
                         'International Tables Vol C Tables 4.2.6.8 and 6.1.1.4'
    'N' 'N' 0.0061 0.0033
                         'International Tables Vol C Tables 4.2.6.8 and 6.1.1.4'
    'O' 'O' 0.0106 0.0060
                         'International Tables Vol C Tables 4.2.6.8 and 6.1.1.4'
    'S' 'S' 0.1246 0.1234
                         'International Tables Vol C Tables 4.2.6.8 and 6.1.1.4'
    'Ag' 'Ag' -0.8971 1.1015
                         'International Tables Vol C Tables 4.2.6.8 and 6.1.1.4'
_computing_data_collection     'APEX2 (Bruker, 2004)'
_computing_cell_refinement     'APEX2 (Bruker, 2004)'
_computing_data_reduction     'APEX2 (Bruker, 2004)'
_computing_structure_solution     'SHELXS97 (Sheldrick, 2008)'
_computing_structure_refinement     'SHELXL97 (Sheldrick, 2008)'
_computing_molecular_graphics
;
ORTEPIII (Burnett & Johnson, 1996), ORTEP-3 for Windows (Farrugia,
1997) and CAMERON (Pearce <i>et al.</i>,  2000)
;
_computing_publication_material     'SHELXL97 (Sheldrick, 2008)'
loop_
    _atom_site_type_symbol
    _atom_site_label
    _atom_site_fract_x
    _atom_site_fract_y
    _atom_site_fract_z
    _atom_site_U_iso_or_equiv
    _atom_site_adp_type
    _atom_site_calc_flag
    _atom_site_refinement_flags
    _atom_site_occupancy
    _atom_site_disorder_assembly
    _atom_site_disorder_group
    Ag Ag1 0.85033(2) -0.013259(13) 0.716062(13) 0.04021(8) Uani d . 1 . .
    S S1 0.91350(9) 0.16283(5) 0.45565(5) 0.04745(15) Uani d . 1 . .
    S S2 0.90581(10) -0.23263(6) 0.94281(5) 0.05325(16) Uani d . 1 . .
    O O6 0.5425(3) -0.22530(17) 0.55153(16) 0.0687(5) Uani d . 1 . .
    O O7 0.3231(2) -0.39127(14) 0.54375(13) 0.0474(4) Uani d . 1 . .
    O O5 1.2202(3) 0.48839(16) 0.81321(16) 0.0736(6) Uani d . 1 . .
    O O4 1.2230(3) 0.45176(13) 0.96884(13) 0.0515(4) Uani d . 1 . .
    N N3 0.6973(3) -0.05628(17) 0.44144(16) 0.0516(5) Uani d . 1 . .
    H H3B 0.6555 -0.1077 0.4702 0.062 Uiso calc R 1 . .
    H H3A 0.6574 -0.0782 0.3682 0.062 Uiso calc R 1 . .
    N N2 0.8931(2) 0.09958(15) 0.62234(14) 0.0345(3) Uani d . 1 . .
    N N5 1.1602(3) -0.06100(19) 0.90954(18) 0.0560(5) Uani d . 1 . .
    H H5B 1.1924 -0.0101 0.8787 0.067 Uiso calc R 1 . .
    H H5A 1.2491 -0.0674 0.9583 0.067 Uiso calc R 1 . .
    N N4 0.8272(2) -0.12730(14) 0.80909(14) 0.0344(3) Uani d . 1 . .
    C C8 0.9742(3) -0.12943(18) 0.88205(17) 0.0374(4) Uani d . 1 . .
    C C9 0.6656(4) -0.2735(2) 0.8643(2) 0.0510(6) Uani d . 1 . .
    H H9 0.5601 -0.3322 0.8663 0.061 Uiso calc R 1 . .
    C C10 0.6507(3) -0.20965(18) 0.79984(17) 0.0390(5) Uani d . 1 . .
    C C11 0.4644(3) -0.2204(2) 0.7219(2) 0.0510(6) Uani d . 1 . .
    H H11B 0.4572 -0.1392 0.7404 0.061 Uiso calc R 1 . .
    H H11A 0.3544 -0.2708 0.7346 0.061 Uiso calc R 1 . .
    C C12 0.4492(3) -0.2767(2) 0.59729(19) 0.0445(5) Uani d . 1 . .
    C C13 0.2915(4) -0.4515(2) 0.42144(19) 0.0558(6) Uani d . 1 . .
    H H13B 0.4116 -0.4592 0.4089 0.067 Uiso calc R 1 . .
    H H13A 0.2505 -0.4037 0.3820 0.067 Uiso calc R 1 . .
    C C7 0.8230(3) 0.05670(19) 0.50993(17) 0.0368(4) Uani d . 1 . .
    C C6 1.0455(4) 0.2706(2) 0.59426(19) 0.0453(5) Uani d . 1 . .
    H H6 1.1254 0.3511 0.6134 0.054 Uiso calc R 1 . .
    C C5 1.0172(3) 0.22243(18) 0.67040(17) 0.0360(4) Uani d . 1 . .
    C C4 1.0999(3) 0.27987(18) 0.79796(18) 0.0428(5) Uani d . 1 . .
    H H4B 1.2009 0.2488 0.8200 0.051 Uiso calc R 1 . .
    H H4A 0.9969 0.2515 0.8280 0.051 Uiso calc R 1 . .
    C C3 1.1861(3) 0.41749(19) 0.85648(19) 0.0420(5) Uani d . 1 . .
    C C2 1.2986(4) 0.5826(2) 1.0409(2) 0.0542(6) Uani d . 1 . .
    H H2B 1.2073 0.6200 1.0187 0.065 Uiso calc R 1 . .
    H H2A 1.4229 0.6228 1.0335 0.065 Uiso calc R 1 . .
    C C1 1.3247(4) 0.5950(2) 1.1613(2) 0.0621(7) Uani d . 1 . .
    H H1C 1.3663 0.6804 1.2117 0.093 Uiso calc R 1 . .
    H H1B 1.4220 0.5627 1.1838 0.093 Uiso calc R 1 . .
    H H1A 1.2027 0.5500 1.1661 0.093 Uiso calc R 1 . .
    C C14 0.1377(5) -0.5744(3) 0.3773(3) 0.0772(9) Uani d . 1 . .
    H H14C 0.0217 -0.5659 0.3937 0.116 Uiso calc R 1 . .
    H H14B 0.1828 -0.6226 0.4138 0.116 Uiso calc R 1 . .
    H H14A 0.1085 -0.6149 0.2957 0.116 Uiso calc R 1 . .
    O O3 0.6428(4) 0.1229(2) 0.8055(2) 0.0928(8) Uani d . 1 . .
    O O2 0.3485(3) 0.09345(19) 0.80013(16) 0.0650(5) Uani d . 1 . .
    O O1 0.5549(3) 0.1152(2) 0.9498(2) 0.0903(7) Uani d . 1 . .
    N N1 0.5176(3) 0.10894(16) 0.85172(17) 0.0447(4) Uani d . 1 . .
loop_
    _atom_site_aniso_label
    _atom_site_aniso_U_11
    _atom_site_aniso_U_22
    _atom_site_aniso_U_33
    _atom_site_aniso_U_12
    _atom_site_aniso_U_13
    _atom_site_aniso_U_23
    Ag1 0.04525(12) 0.03583(10) 0.03859(11) 0.00714(7) 0.00920(7) 0.02277(7)
    S1 0.0633(4) 0.0491(3) 0.0388(3) 0.0198(3) 0.0174(3) 0.0284(2)
    S2 0.0699(4) 0.0490(3) 0.0467(3) 0.0141(3) 0.0173(3) 0.0335(3)
    O6 0.0612(11) 0.0628(11) 0.0586(11) -0.0110(9) 0.0136(9) 0.0270(9)
    O7 0.0490(9) 0.0414(8) 0.0380(8) 0.0015(7) 0.0134(7) 0.0123(6)
    O5 0.1150(17) 0.0405(9) 0.0550(10) 0.0061(10) 0.0262(11) 0.0260(8)
    O4 0.0712(11) 0.0317(7) 0.0418(8) 0.0070(7) 0.0152(8) 0.0144(6)
    N3 0.0577(12) 0.0486(11) 0.0350(9) 0.0045(9) 0.0063(8) 0.0182(8)
    N2 0.0366(9) 0.0355(8) 0.0344(8) 0.0114(7) 0.0120(7) 0.0189(7)
    N5 0.0381(10) 0.0671(13) 0.0624(13) 0.0072(9) 0.0044(9) 0.0426(11)
    N4 0.0361(9) 0.0317(8) 0.0326(8) 0.0062(7) 0.0098(7) 0.0157(7)
    C8 0.0441(11) 0.0355(10) 0.0329(10) 0.0092(9) 0.0120(8) 0.0187(8)
    C9 0.0569(14) 0.0420(12) 0.0480(13) 0.0014(10) 0.0224(11) 0.0210(10)
    C10 0.0403(11) 0.0323(10) 0.0351(10) 0.0033(8) 0.0144(8) 0.0093(8)
    C11 0.0375(12) 0.0499(13) 0.0487(13) 0.0064(10) 0.0122(10) 0.0086(10)
    C12 0.0336(11) 0.0438(11) 0.0466(12) 0.0054(9) 0.0075(9) 0.0176(10)
    C13 0.0608(15) 0.0563(14) 0.0383(12) 0.0090(12) 0.0167(11) 0.0147(11)
    C7 0.0384(10) 0.0431(11) 0.0361(10) 0.0169(9) 0.0134(8) 0.0222(9)
    C6 0.0579(13) 0.0384(11) 0.0436(12) 0.0133(10) 0.0185(10) 0.0236(9)
    C5 0.0397(11) 0.0347(10) 0.0397(11) 0.0137(8) 0.0150(9) 0.0209(8)
    C4 0.0528(13) 0.0345(10) 0.0387(11) 0.0094(9) 0.0119(9) 0.0191(9)
    C3 0.0427(11) 0.0375(11) 0.0455(12) 0.0098(9) 0.0148(9) 0.0202(9)
    C2 0.0675(16) 0.0313(11) 0.0519(13) 0.0083(10) 0.0149(12) 0.0133(10)
    C1 0.0799(19) 0.0441(13) 0.0509(14) 0.0155(12) 0.0170(13) 0.0141(11)
    C14 0.082(2) 0.0566(16) 0.0553(16) -0.0010(14) 0.0250(15) -0.0027(13)
    O3 0.0874(16) 0.0820(15) 0.147(2) 0.0438(13) 0.0819(16) 0.0554(15)
    O2 0.0496(10) 0.0931(14) 0.0609(11) 0.0222(9) 0.0117(8) 0.0483(10)
    O1 0.0676(13) 0.1224(19) 0.0748(14) 0.0182(13) -0.0027(11) 0.0614(14)
    N1 0.0436(10) 0.0380(9) 0.0576(12) 0.0144(8) 0.0184(9) 0.0250(8)
_geom_special_details
;
All e.s.d.'s (except the e.s.d. in the dihedral angle between two l.s. planes)
are estimated using the full covariance matrix. The cell e.s.d.'s are taken
into account individually in the estimation of e.s.d.'s in distances, angles
and torsion angles; correlations between e.s.d.'s in cell parameters are only
used when they are defined by crystal symmetry. An approximate (isotropic)
treatment of cell e.s.d.'s is used for estimating e.s.d.'s involving l.s.
planes.
;
loop_
    _geom_bond_atom_site_label_1
    _geom_bond_atom_site_label_2
    _geom_bond_site_symmetry_2
    _geom_bond_distance
    _geom_bond_publ_flag
    Ag1 N4 . 2.1361(17) ?
    Ag1 N2 . 2.1396(17) ?
    S1 C6 . 1.725(3) ?
    S1 C7 . 1.734(2) ?
    S2 C9 . 1.719(3) ?
    S2 C8 . 1.730(2) ?
    O6 C12 . 1.195(3) ?
    O7 C12 . 1.319(3) ?
    O7 C13 . 1.453(3) ?
    O5 C3 . 1.189(3) ?
    O4 C3 . 1.325(3) ?
    O4 C2 . 1.449(3) ?
    N3 C7 . 1.325(3) ?
    N3 H3B . 0.8600 ?
    N3 H3A . 0.8600 ?
    N2 C7 . 1.311(3) ?
    N2 C5 . 1.390(3) ?
    N5 C8 . 1.321(3) ?
    N5 H5B . 0.8600 ?
    N5 H5A . 0.8600 ?
    N4 C8 . 1.311(3) ?
    N4 C10 . 1.389(3) ?
    C9 C10 . 1.336(3) ?
    C9 H9 . 0.9300 ?
    C10 C11 . 1.491(3) ?
    C11 C12 . 1.504(3) ?
    C11 H11B . 0.9700 ?
    C11 H11A . 0.9700 ?
    C13 C14 . 1.474(4) ?
    C13 H13B . 0.9700 ?
    C13 H13A . 0.9700 ?
    C6 C5 . 1.338(3) ?
    C6 H6 . 0.9300 ?
    C5 C4 . 1.485(3) ?
    C4 C3 . 1.496(3) ?
    C4 H4B . 0.9700 ?
    C4 H4A . 0.9700 ?
    C2 C1 . 1.489(3) ?
    C2 H2B . 0.9700 ?
    C2 H2A . 0.9700 ?
    C1 H1C . 0.9600 ?
    C1 H1B . 0.9600 ?
    C1 H1A . 0.9600 ?
    C14 H14C . 0.9600 ?
    C14 H14B . 0.9600 ?
    C14 H14A . 0.9600 ?
    O3 N1 . 1.218(3) ?
    O2 N1 . 1.236(3) ?
    O1 N1 . 1.221(3) ?
loop_
    _geom_angle_atom_site_label_1
    _geom_angle_atom_site_label_2
    _geom_angle_atom_site_label_3
    _geom_angle_site_symmetry_1
    _geom_angle_site_symmetry_3
    _geom_angle
    _geom_angle_publ_flag
    N4 Ag1 N2 . . 175.88(6) ?
    C6 S1 C7 . . 89.44(10) ?
    C9 S2 C8 . . 89.17(11) ?
    C12 O7 C13 . . 116.29(18) ?
    C3 O4 C2 . . 117.66(18) ?
    C7 N3 H3B . . 120.0 ?
    C7 N3 H3A . . 120.0 ?
    H3B N3 H3A . . 120.0 ?
    C7 N2 C5 . . 111.58(17) ?
    C7 N2 Ag1 . . 123.44(14) ?
    C5 N2 Ag1 . . 124.52(13) ?
    C8 N5 H5B . . 120.0 ?
    C8 N5 H5A . . 120.0 ?
    H5B N5 H5A . . 120.0 ?
    C8 N4 C10 . . 110.89(17) ?
    C8 N4 Ag1 . . 125.47(13) ?
    C10 N4 Ag1 . . 123.65(14) ?
    N4 C8 N5 . . 125.14(19) ?
    N4 C8 S2 . . 113.98(15) ?
    N5 C8 S2 . . 120.88(17) ?
    C10 C9 S2 . . 110.93(17) ?
    C10 C9 H9 . . 124.5 ?
    S2 C9 H9 . . 124.5 ?
    C9 C10 N4 . . 115.0(2) ?
    C9 C10 C11 . . 125.5(2) ?
    N4 C10 C11 . . 119.43(19) ?
    C10 C11 C12 . . 112.00(19) ?
    C10 C11 H11B . . 109.2 ?
    C12 C11 H11B . . 109.2 ?
    C10 C11 H11A . . 109.2 ?
    C12 C11 H11A . . 109.2 ?
    H11B C11 H11A . . 107.9 ?
    O6 C12 O7 . . 123.2(2) ?
    O6 C12 C11 . . 124.5(2) ?
    O7 C12 C11 . . 112.28(19) ?
    O7 C13 C14 . . 107.5(2) ?
    O7 C13 H13B . . 110.2 ?
    C14 C13 H13B . . 110.2 ?
    O7 C13 H13A . . 110.2 ?
    C14 C13 H13A . . 110.2 ?
    H13B C13 H13A . . 108.5 ?
    N2 C7 N3 . . 125.01(19) ?
    N2 C7 S1 . . 113.38(16) ?
    N3 C7 S1 . . 121.60(16) ?
    C5 C6 S1 . . 110.73(17) ?
    C5 C6 H6 . . 124.6 ?
    S1 C6 H6 . . 124.6 ?
    C6 C5 N2 . . 114.81(19) ?
    C6 C5 C4 . . 129.80(19) ?
    N2 C5 C4 . . 115.38(17) ?
    C5 C4 C3 . . 117.78(18) ?
    C5 C4 H4B . . 107.9 ?
    C3 C4 H4B . . 107.9 ?
    C5 C4 H4A . . 107.9 ?
    C3 C4 H4A . . 107.9 ?
    H4B C4 H4A . . 107.2 ?
    O5 C3 O4 . . 123.3(2) ?
    O5 C3 C4 . . 127.6(2) ?
    O4 C3 C4 . . 109.03(18) ?
    O4 C2 C1 . . 106.58(19) ?
    O4 C2 H2B . . 110.4 ?
    C1 C2 H2B . . 110.4 ?
    O4 C2 H2A . . 110.4 ?
    C1 C2 H2A . . 110.4 ?
    H2B C2 H2A . . 108.6 ?
    C2 C1 H1C . . 109.5 ?
    C2 C1 H1B . . 109.5 ?
    H1C C1 H1B . . 109.5 ?
    C2 C1 H1A . . 109.5 ?
    H1C C1 H1A . . 109.5 ?
    H1B C1 H1A . . 109.5 ?
    C13 C14 H14C . . 109.5 ?
    C13 C14 H14B . . 109.5 ?
    H14C C14 H14B . . 109.5 ?
    C13 C14 H14A . . 109.5 ?
    H14C C14 H14A . . 109.5 ?
    H14B C14 H14A . . 109.5 ?
    O3 N1 O1 . . 122.3(2) ?
    O3 N1 O2 . . 119.3(2) ?
    O1 N1 O2 . . 118.4(2) ?
loop_
    _geom_hbond_atom_site_label_D
    _geom_hbond_atom_site_label_H
    _geom_hbond_atom_site_label_A
    _geom_hbond_site_symmetry_A
    _geom_hbond_distance_DH
    _geom_hbond_distance_HA
    _geom_hbond_distance_DA
    _geom_hbond_angle_DHA
    _geom_hbond_publ_flag
    N3 H3A O2 2_656 0.86 2.13 2.955(3) 161.6 y
    N3 H3B O6 . 0.86 2.16 3.019(3) 175.1 y
    N5 H5A O1 2_757 0.86 2.04 2.886(3) 169.1 y
    N5 H5B O2 1_655 0.86 2.14 2.972(3) 161.1 y
    C1 H1C O3 2_767 0.96 2.53 3.298(3) 137.3 y
    C4 H4A O3 1_555 0.97 2.60 3.492(4) 153.1 y
    C4 H4B O2 1_655 0.97 2.43 3.330(3) 154.5 y
data_global
_journal_date_recd_electronic     2008-09-20
_journal_date_accepted     2008-10-09
_journal_name_full     'Acta Crystallographica, Section E'
_journal_year     2008
_journal_volume     64
_journal_issue     11
_journal_page_first     m1413
_journal_page_last     m1414
_journal_paper_category     QM
_journal_coeditor_code     DN2382
_publ_contact_author_name     'Lai-Jun Zhang'
_publ_contact_author_address
;
Department of Chemistry
Shangrao Normal University
Shangrao 334001
People's Republic of China
and Key Laboratory of Medicinal Chemical Resources and Molecular Engineering
Department of Chemistry and Chemical Engineering
Guangxi Normal University
Guilin 541004
People's Republic of China
;
_publ_contact_author_email     ljzhang@sru.jx.cn
_publ_contact_author_fax     ?
_publ_contact_author_phone     ?
_publ_section_title
;
Bis(ethyl 2-amino-4-thiazoleacetato-\k<i>N</i>)silver(I) nitrate
;
loop_
    _publ_author_name
    _publ_author_address
    'Zhang, Lai-Jun'
;
Department of Chemistry
Shangrao Normal University
Shangrao 334001
People's Republic of China
;
    'Shen, Xing-Can'
;
Key Laboratory of Medicinal Chemical Resources and Molecular Engineering
Department of Chemistry and Chemical Engineering
Guangxi Normal University
Guilin 541004
People's Republic of China
;
    'Liang, Hong'
;
Key Laboratory of Medicinal Chemical Resources and Molecular Engineering
Department of Chemistry and Chemical Engineering
Guangxi Normal University
Guilin 541004
People's Republic of China
;
