# Supplementary material for: Bis(ethyl 2-amino-4-thia­zoleacetato-κN)silver(I) nitrate
Source: Acta Crystallogr Sect E Struct Rep Online. 2008 Oct 18;64(Pt 11):m1413–4. doi: 10.1107/S1600536808032686 (PMC2959695; doi:10.1107/S1600536808032686)
Supplement: Supplementary file 2 [file e-64-m1413-Isup2.hkl]

# 
# h,k,l, Fc-squared, Fo-squared, sigma(Fo-squared) and status flag 
# 
data_I
_shelx_title ' z                     in  P-1' 
_shelx_refln_list_code          4 
_shelx_F_calc_maximum      186.34 
_exptl_crystal_F_000       553.00 
_reflns_d_resolution_high  0.8378 
 
loop_ 
 _symmetry_equiv_pos_as_xyz 
 'x, y, z' 
 '-x, -y, -z' 
 
_cell_length_a     7.4900 
_cell_length_b    12.3500 
_cell_length_c    13.0150 
_cell_angle_alpha 109.320 
_cell_angle_beta  101.830 
_cell_angle_gamma 105.580 
 
_shelx_F_squared_multiplier     1.000 
 
loop_ 
 _refln_index_h 
 _refln_index_k 
 _refln_index_l 
 _refln_F_squared_calc 
 _refln_F_squared_meas 
 _refln_F_squared_sigma 
 _refln_observed_status 
   1   0   0     4777.43     4829.25     56.20 o 
   2   0   0      591.11      590.77      7.21 o 
   3   0   0     3936.32     3963.07     45.14 o 
   4   0   0     3139.26     3191.55     31.37 o 
   5   0   0      431.22      449.55      8.30 o 
   6   0   0      768.94      746.27     10.39 o 
   7   0   0      167.88      156.32      3.73 o 
   8   0   0        2.77        3.99      1.64 o 
  -8   1   0       65.44       58.47      5.25 o 
  -7   1   0      284.76      263.98      5.02 o 
  -6   1   0     1144.81     1204.12     15.51 o 
  -5   1   0      192.41      177.95      4.36 o 
  -4   1   0     2412.30     2385.71     23.60 o 
  -3   1   0     4027.98     4160.98     47.34 o 
  -2   1   0     4734.90     4828.42     55.17 o 
  -1   1   0     5778.00     5598.33    127.29 o 
   0   1   0    14241.16    13599.32    679.89 o 
   1   1   0      907.90      872.70     10.27 o 
   2   1   0      101.48       97.99      1.69 o 
   3   1   0     4542.95     4873.52     47.22 o 
   4   1   0     3242.63     3394.43     33.43 o 
   5   1   0       12.50       11.87      1.26 o 
   6   1   0      205.32      196.18      4.06 o 
   7   1   0      204.56      210.45      8.67 o 
  -8   2   0      101.10      114.88      6.75 o 
  -7   2   0      897.49      893.95     12.29 o 
  -6   2   0     1014.68     1016.30     13.29 o 
  -5   2   0        2.30        5.82      3.24 o 
  -4   2   0      133.35      132.79      1.99 o 
  -3   2   0     9793.14     9903.19    128.31 o 
  -2   2   0    29163.72    26570.81    985.63 o 
  -1   2   0     1738.75     1824.08     20.95 o 
   0   2   0     3765.10     3928.63     44.77 o 
   1   2   0      534.74      541.14      6.70 o 
   2   2   0     2857.42     2867.40     32.98 o 
   3   2   0     1234.60     1315.48     13.52 o 
   4   2   0     1494.02     1521.39     13.73 o 
   5   2   0      479.95      461.64      7.04 o 
   6   2   0      669.18      646.44      9.55 o 
   7   2   0      147.83      170.29      5.28 o 
  -8   3   0       72.27       82.16      5.68 o 
  -7   3   0      732.42      708.06     10.11 o 
  -6   3   0     1008.08      988.33     12.93 o 
  -5   3   0       23.30       20.45      1.23 o 
  -4   3   0     4971.37     5046.30     48.92 o 
  -3   3   0     6509.52     6601.39     74.79 o 
  -2   3   0      693.97      624.19      9.83 o 
  -1   3   0        9.74       41.04      2.33 o 
   0   3   0        3.36       10.28      2.55 o 
   1   3   0     2564.10     2570.12     29.68 o 
   2   3   0     2027.75     1990.49     19.88 o 
   3   3   0      203.42      205.99      3.35 o 
   4   3   0       37.78       37.54      1.48 o 
   5   3   0       81.83       90.51      3.35 o 
   6   3   0      292.42      303.39      6.12 o 
   7   3   0      223.10      232.16      5.13 o 
  -8   4   0       39.28       42.09      4.22 o 
  -7   4   0      331.41      311.59      5.50 o 
  -6   4   0        0.82        2.74      1.12 o 
  -5   4   0       49.82       65.58      1.95 o 
  -4   4   0       85.43       92.80      1.67 o 
  -3   4   0     2735.13     2782.88     32.04 o 
  -2   4   0      670.97      654.94      8.18 o 
  -1   4   0     5248.35     5300.14     91.29 o 
   0   4   0     2816.17     2804.52     40.56 o 
   1   4   0     1136.68     1115.01     11.64 o 
   2   4   0        1.63        5.89      0.45 o 
   3   4   0     2298.85     2239.82     21.09 o 
   4   4   0     1487.66     1448.79     13.43 o 
   5   4   0       45.42       50.37      2.13 o 
   6   4   0      236.51      228.35      4.90 o 
  -8   5   0        5.53        4.90      2.35 o 
  -7   5   0      112.92      105.64      5.89 o 
  -6   5   0      138.20      136.51      4.19 o 
  -5   5   0      164.07      171.76      3.32 o 
  -4   5   0      213.70      192.52      2.76 o 
  -3   5   0        1.90        2.89      0.48 o 
  -2   5   0      216.55      242.20      3.68 o 
  -1   5   0     9163.57     9280.65    171.09 o 
   0   5   0     2442.69     2486.10     22.91 o 
   1   5   0       66.87       98.31      1.65 o 
   2   5   0     1895.54     1875.54     16.84 o 
   3   5   0     2300.02     2265.07     20.25 o 
   4   5   0      997.17     1029.11     10.12 o 
   5   5   0        0.36       -0.69      1.05 o 
   6   5   0      264.95      254.03      5.45 o 
  -8   6   0       39.31       43.08      4.41 o 
  -7   6   0       86.10       88.81      5.42 o 
  -6   6   0      104.83       98.13      2.66 o 
  -5   6   0        5.05        5.75      1.56 o 
  -4   6   0      631.73      591.74      6.77 o 
  -3   6   0      189.68      179.53      2.33 o 
  -2   6   0       31.60       35.38      1.46 o 
  -1   6   0     2499.10     2389.38     20.98 o 
   0   6   0       72.57      130.41      6.66 o 
   1   6   0      484.49      476.99      5.15 o 
   2   6   0      260.81      256.02      3.35 o 
   3   6   0     2108.16     2088.29     18.98 o 
   4   6   0      163.95      166.04      2.83 o 
   5   6   0       81.18       88.90      5.50 o 
  -8   7   0       18.34       24.78      3.66 o 
  -7   7   0      247.68      258.79     10.05 o 
  -6   7   0        1.67        1.27      0.84 o 
  -5   7   0      267.86      256.69      4.49 o 
  -4   7   0     1914.97     1874.54     16.75 o 
  -3   7   0     1560.52     1567.30     14.19 o 
  -2   7   0      392.25      394.03      4.37 o 
  -1   7   0     2603.15     2591.60     22.84 o 
   0   7   0     1892.00     1961.86     17.69 o 
   1   7   0       67.53       57.18      1.43 o 
   2   7   0       86.17       80.77      2.01 o 
   3   7   0      220.18      203.51      3.16 o 
   4   7   0       32.02       31.77      1.39 o 
   5   7   0       85.28       87.49      3.21 o 
  -8   8   0      209.89      213.49      9.58 o 
  -7   8   0      178.28      188.55      8.51 o 
  -6   8   0       15.53       18.49      1.76 o 
  -5   8   0      330.83      328.19      5.47 o 
  -4   8   0     1895.70     1867.82     16.91 o 
  -3   8   0      592.70      611.35      6.37 o 
  -2   8   0      923.30      967.40      9.42 o 
  -1   8   0      440.78      429.57      4.89 o 
   0   8   0     1628.92     1673.96     15.45 o 
   1   8   0      142.44      150.78      2.56 o 
   2   8   0      211.78      231.80      3.43 o 
   3   8   0      323.62      322.72      4.43 o 
   4   8   0        0.05        1.21      0.79 o 
  -8   9   0      259.27      275.69     11.42 o 
  -7   9   0      157.50      152.32      7.59 o 
  -6   9   0       15.31       18.00      2.86 o 
  -5   9   0       62.82       71.52      2.36 o 
  -4   9   0      363.90      372.98      4.50 o 
  -3   9   0      397.20      379.93      4.57 o 
  -2   9   0     1028.43     1019.12     10.05 o 
  -1   9   0     1155.92     1186.27     11.50 o 
   0   9   0      714.95      720.09      7.66 o 
   1   9   0      188.30      176.84      3.43 o 
   2   9   0      383.47      412.94      5.24 o 
   3   9   0      565.71      556.82      7.31 o 
   4   9   0        2.83        3.51      1.51 o 
  -7  10   0      107.91      119.81      6.92 o 
  -6  10   0       65.87       86.95      5.63 o 
  -5  10   0      220.30      220.81      5.82 o 
  -4  10   0      558.89      566.21      6.35 o 
  -3  10   0       24.79       25.48      1.15 o 
  -2  10   0      973.75      978.64      9.90 o 
  -1  10   0      458.15      452.53      5.97 o 
   0  10   0      268.32      248.74      4.07 o 
   1  10   0      405.82      387.99      5.57 o 
   2  10   0      867.57      906.51     10.62 o 
   3  10   0      388.82      390.82      5.92 o 
  -7  11   0       35.55       38.41      4.43 o 
  -6  11   0        7.79        4.54      2.37 o 
  -5  11   0      273.16      283.88      5.47 o 
  -4  11   0      278.58      280.09      3.99 o 
  -3  11   0       31.76       28.31      1.39 o 
  -2  11   0      463.93      424.75      5.95 o 
  -1  11   0      521.71      548.55      7.10 o 
   0  11   0       23.87       22.60      1.36 o 
   1  11   0       97.40       92.55      2.54 o 
   2  11   0      384.42      378.46      6.77 o 
  -4  12   0      394.07      413.40      5.87 o 
  -3  12   0       91.89       94.92      2.52 o 
  -2  12   0      103.42       98.96      2.60 o 
  -1  12   0      660.30      723.58      8.97 o 
   0  12   0       68.60       71.41      2.28 o 
   1  12   0        7.86        7.25      1.14 o 
  -4  13   0      485.75      502.49      6.96 o 
  -3  13   0       31.00       27.18      1.58 o 
  -2  13   0      136.59      135.73      3.18 o 
  -1  13   0      217.76      237.54      4.39 o 
   2 -14   1       55.69       57.35      4.20 o 
   3 -14   1       29.05       28.86      1.67 o 
   4 -14   1        0.75        1.54      1.00 o 
   0 -13   1       24.53       23.75      1.56 o 
   1 -13   1       27.64       19.08      1.86 o 
   2 -13   1      138.04      143.22      3.97 o 
   3 -13   1      137.02      129.87      3.02 o 
   4 -13   1        0.03        1.11      0.87 o 
   5 -13   1       64.75       78.99      3.59 o 
  -1 -12   1       95.71       94.09      2.87 o 
   0 -12   1       56.89       52.59      2.00 o 
   1 -12   1       71.55       64.29      2.12 o 
   2 -12   1     1159.56     1176.16     13.24 o 
   3 -12   1      306.15      314.82      4.85 o 
   4 -12   1        3.95        3.30      1.14 o 
   5 -12   1      170.18      181.67      8.35 o 
  -2 -11   1       75.57       76.53      2.38 o 
  -1 -11   1       86.40       95.13      2.52 o 
   0 -11   1       23.59       25.89      2.76 o 
   1 -11   1      221.68      208.08      3.67 o 
   2 -11   1     1444.59     1465.64     15.43 o 
   3 -11   1      464.98      453.49      6.02 o 
   4 -11   1       63.46       66.44      1.99 o 
   5 -11   1      332.77      342.47      6.18 o 
   6 -11   1      460.00      494.78     15.69 o 
   7 -11   1       57.56       75.87      5.87 o 
  -3 -10   1       31.81       23.64      1.53 o 
  -2 -10   1       54.82       59.53      2.05 o 
  -1 -10   1     1098.55     1116.88     12.29 o 
   0 -10   1      630.83      582.44      7.21 o 
   1 -10   1      127.11      122.34      2.59 o 
   2 -10   1      361.26      372.83      5.19 o 
   3 -10   1      892.67      906.31      9.20 o 
   4 -10   1       14.02       14.56      0.93 o 
   5 -10   1      146.15      152.79      3.63 o 
   6 -10   1      400.41      410.95     13.15 o 
   7 -10   1        8.67        7.90      2.82 o 
  -4  -9   1      437.95      439.69      6.30 o 
  -3  -9   1        0.38        2.05      0.85 o 
  -2  -9   1      589.93      576.87      7.25 o 
  -1  -9   1     2248.31     2224.62     20.31 o 
   0  -9   1     2234.54     2177.72     19.79 o 
   1  -9   1       38.17       35.69      1.21 o 
   2  -9   1     1110.86     1140.27     11.52 o 
   3  -9   1     1346.81     1346.61     14.19 o 
   4  -9   1        0.89        3.26      1.44 o 
   5  -9   1      180.94      181.49      3.86 o 
   6  -9   1      210.43      204.06      4.31 o 
   7  -9   1        2.19        2.75      2.43 o 
   8  -9   1       83.62      108.47      6.86 o 
  -5  -8   1      369.05      405.42      6.98 o 
  -4  -8   1      290.46      295.53      4.67 o 
  -3  -8   1       26.88       25.61      1.22 o 
  -2  -8   1     1240.95     1234.60     11.98 o 
  -1  -8   1     2757.65     2834.72     25.19 o 
   0  -8   1     1353.87     1357.44     12.75 o 
   1  -8   1      488.40      473.94      5.19 o 
   2  -8   1     1650.25     1709.60     15.56 o 
   3  -8   1      585.29      576.87      6.01 o 
   4  -8   1        0.29        1.67      0.53 o 
   5  -8   1      670.95      641.26      9.15 o 
   6  -8   1      317.39      311.22      5.54 o 
   7  -8   1       11.36        8.52      2.69 o 
   8  -8   1       63.50       75.80      5.74 o 
  -5  -7   1      476.15      468.89      6.68 o 
  -4  -7   1      177.79      199.31      9.37 o 
  -3  -7   1        4.11        2.18      0.68 o 
  -2  -7   1      563.98      562.61      6.11 o 
  -1  -7   1     1066.49     1125.65     10.72 o 
   0  -7   1      656.52      710.33      7.12 o 
   1  -7   1     2965.40     2904.83     25.40 o 
   2  -7   1     1921.59     1937.84     17.26 o 
   3  -7   1      100.58       95.59      1.64 o 
   4  -7   1      128.47      131.57      2.01 o 
   5  -7   1     2085.51     2040.92     24.77 o 
   6  -7   1     1019.16     1003.83     13.40 o 
   7  -7   1       13.33       15.43      2.00 o 
   8  -7   1      119.28      121.68      7.09 o 
  -6  -6   1        8.16        5.25      1.74 o 
  -5  -6   1      331.16      360.90      5.41 o 
  -4  -6   1      669.19      680.51      7.31 o 
  -3  -6   1       74.32       63.76      1.59 o 
  -2  -6   1      872.51      883.90      8.67 o 
  -1  -6   1      685.56      724.40      7.19 o 
   0  -6   1      429.13      473.75      4.93 o 
   1  -6   1     5059.38     5123.82     65.77 o 
   2  -6   1     2405.27     2374.68     20.73 o 
   3  -6   1      186.73      176.49      2.63 o 
   4  -6   1      623.75      577.89      6.62 o 
   5  -6   1     1019.17      982.79     12.79 o 
   6  -6   1      395.83      409.22      6.52 o 
   7  -6   1       26.66       20.92      1.52 o 
   8  -6   1      132.95      132.32      7.33 o 
  -6  -5   1      138.78      129.06      3.66 o 
  -5  -5   1      871.09      830.29      9.81 o 
  -4  -5   1      395.33      408.48      4.80 o 
  -3  -5   1       32.36       35.21      1.13 o 
  -2  -5   1     1756.02     1708.48     15.38 o 
  -1  -5   1     2534.68     2447.54     21.40 o 
   0  -5   1      246.43      292.32      3.25 o 
   1  -5   1     3214.04     3326.73     75.12 o 
   2  -5   1     3785.02     3794.90     43.46 o 
   3  -5   1     1223.39     1314.10     13.43 o 
   4  -5   1      352.68      338.91      4.20 o 
   5  -5   1      880.03      874.94     11.52 o 
   6  -5   1      172.83      173.59      3.67 o 
   7  -5   1        0.06       -0.98      0.98 o 
   8  -5   1      135.96      138.14      7.41 o 
  -7  -4   1        0.10       -0.19      1.16 o 
  -6  -4   1      146.97      138.64      3.62 o 
  -5  -4   1     1102.32     1077.14     14.79 o 
  -4  -4   1      239.69      259.40      3.33 o 
  -3  -4   1       94.06       90.01      2.59 o 
  -2  -4   1      678.19      552.68      5.49 o 
  -1  -4   1    11330.44    11590.48    111.61 o 
   0  -4   1       55.76       75.90      1.62 o 
   1  -4   1      156.96      142.66      3.83 o 
   2  -4   1    13140.66    12462.92    335.99 o 
   3  -4   1      490.64      510.00      6.57 o 
   4  -4   1      173.89      185.23      2.57 o 
   5  -4   1     1055.97     1027.36     13.19 o 
   6  -4   1       72.95       68.66      2.81 o 
   7  -4   1        2.90        0.66      0.95 o 
   8  -4   1       70.06       69.34      5.25 o 
  -7  -3   1       22.50       20.93      1.74 o 
  -6  -3   1      603.99      582.22      8.81 o 
  -5  -3   1      669.90      631.74      7.57 o 
  -4  -3   1      509.46      508.34      5.29 o 
  -3  -3   1      177.84      169.03      2.17 o 
  -2  -3   1     6033.64     6171.31     59.42 o 
  -1  -3   1    17819.37    18436.56    495.14 o 
   0  -3   1     4632.12     4940.17    109.50 o 
   1  -3   1      581.47      618.14     14.34 o 
   2  -3   1     1439.00     1395.93     18.69 o 
   3  -3   1     1481.56     1561.57     18.87 o 
   4  -3   1      395.68      397.68      5.76 o 
   5  -3   1     1090.88     1005.16     12.94 o 
   6  -3   1      308.30      307.10      5.32 o 
   7  -3   1       18.21       17.76      1.70 o 
   8  -3   1       54.36       52.57      3.06 o 
  -7  -2   1      128.71      141.71      3.68 o 
  -6  -2   1      495.57      518.75     10.08 o 
  -5  -2   1       50.05       54.08      1.51 o 
  -4  -2   1      303.52      286.24      3.25 o 
  -3  -2   1      186.13      235.64      5.19 o 
  -2  -2   1     1024.94     1020.27     12.17 o 
  -1  -2   1     3858.47     3923.10     46.05 o 
   0  -2   1      224.95      241.41      3.25 o 
   1  -2   1     1133.42     1080.97     31.35 o 
   2  -2   1      456.27      432.88      5.50 o 
   3  -2   1     1629.75     1808.50     27.03 o 
   4  -2   1     4797.49     4902.71     56.09 o 
   5  -2   1     1608.07     1535.05     18.90 o 
   6  -2   1      477.77      476.71      7.34 o 
   7  -2   1      113.65      114.57      3.14 o 
   8  -2   1      315.58      306.28      7.45 o 
  -8  -1   1      202.91      203.78      9.50 o 
  -7  -1   1      129.60      130.46      3.39 o 
  -6  -1   1       62.72       70.69      2.70 o 
  -5  -1   1      858.60      853.19      9.36 o 
  -4  -1   1     3467.24     3461.58     33.96 o 
  -3  -1   1       13.97       19.50      1.09 o 
  -2  -1   1     6016.03     6224.58     70.20 o 
  -1  -1   1       22.72       27.82      1.21 o 
   0  -1   1      373.12      391.16      5.54 o 
   1  -1   1     5701.05     5805.95    165.04 o 
   2  -1   1      217.35      224.71      4.41 o 
   3  -1   1        6.08       11.78      1.30 o 
   4  -1   1     3357.57     3247.47     51.21 o 
   5  -1   1      698.09      701.13      9.62 o 
   6  -1   1      216.30      228.41      4.47 o 
   7  -1   1       89.86       92.57      3.70 o 
   8  -1   1      325.66      319.12      6.37 o 
  -8   0   1      193.65      190.81      8.92 o 
  -7   0   1        7.99        6.89      1.11 o 
  -6   0   1      353.77      353.78      5.72 o 
  -5   0   1     1025.67     1065.08     11.42 o 
  -4   0   1      155.83      153.71      2.61 o 
  -3   0   1      856.33      913.35     11.02 o 
  -2   0   1     1269.72     1245.55     14.61 o 
  -1   0   1     3273.23     3420.99     96.95 o 
   0   0   1      101.44       86.50      2.03 o 
   1   0   1     8857.38     8747.16    266.99 o 
   2   0   1     4525.13     4631.46     90.94 o 
   3   0   1      707.96      683.79     12.18 o 
   4   0   1      877.87      835.71      9.04 o 
   5   0   1     2441.93     2400.85     28.81 o 
   6   0   1      235.18      218.53      4.79 o 
   7   0   1       88.87       99.70      3.07 o 
  -8   1   1       59.07       58.23      4.97 o 
  -7   1   1        1.88       16.63      2.30 o 
  -6   1   1      146.36      141.87      3.94 o 
  -5   1   1      931.51      910.72      9.73 o 
  -4   1   1       33.46       40.01      3.18 o 
  -3   1   1     6314.42     6655.34     75.32 o 
  -2   1   1    24543.00    23623.18    626.72 o 
  -1   1   1     6596.67     6780.09     78.31 o 
   0   1   1     1550.67     1612.84     40.76 o 
   1   1   1    14608.42    14510.71   1073.25 o 
   2   1   1     7798.04     7684.67    121.78 o 
   3   1   1       16.93       16.85      1.85 o 
   4   1   1      775.72      825.96     14.41 o 
   5   1   1     1032.88      967.54     12.83 o 
   6   1   1      113.42      126.93     11.60 o 
   7   1   1        7.42       10.26      2.67 o 
  -8   2   1      163.91      165.98      8.12 o 
  -7   2   1       81.53       65.42      4.82 o 
  -6   2   1      593.02      582.19      8.25 o 
  -5   2   1      334.25      318.92      4.00 o 
  -4   2   1      381.62      405.30      5.48 o 
  -3   2   1     6560.21     6748.14     76.18 o 
  -2   2   1    27673.67    26020.45    936.61 o 
  -1   2   1      757.84      833.55      9.86 o 
   0   2   1      509.82      493.99      6.24 o 
   1   2   1     8637.09     8628.68     97.35 o 
   2   2   1     5398.30     5538.36     53.57 o 
   3   2   1      776.53      863.92      9.35 o 
   4   2   1      953.14      966.64      9.19 o 
   5   2   1      597.41      575.12      8.50 o 
   6   2   1       45.26       44.27      2.07 o 
   7   2   1       27.21       27.37      1.93 o 
  -8   3   1      130.56      131.18      7.03 o 
  -7   3   1      100.73      106.57      5.93 o 
  -6   3   1      335.06      330.43      5.29 o 
  -5   3   1     2130.15     2162.69     21.62 o 
  -4   3   1     1059.20     1078.73     13.11 o 
  -3   3   1      455.62      428.74      7.14 o 
  -2   3   1     6682.85     6977.79     79.17 o 
  -1   3   1     1048.66     1134.34     13.44 o 
   0   3   1       51.00       62.12      5.04 o 
   1   3   1     7427.45     7679.49    107.29 o 
   2   3   1     1481.08     1541.12     13.76 o 
   3   3   1      800.71      790.56      7.67 o 
   4   3   1      713.42      727.65      7.34 o 
   5   3   1       31.91       40.95      3.15 o 
   6   3   1       60.98       55.40      3.00 o 
   7   3   1      199.45      196.15      4.83 o 
  -8   4   1      153.03      135.71      7.16 o 
  -7   4   1      309.95      311.75     11.14 o 
  -6   4   1     1503.97     1455.22     18.05 o 
  -5   4   1     5052.06     5144.24     50.07 o 
  -4   4   1     1675.36     1644.50     19.51 o 
  -3   4   1     1448.17     1365.66     16.23 o 
  -2   4   1      954.46      925.74     11.25 o 
  -1   4   1      365.22      329.97      5.76 o 
   0   4   1      215.28      197.11      3.04 o 
   1   4   1      113.12      139.66      2.87 o 
   2   4   1      203.16      188.09      2.51 o 
   3   4   1      221.30      220.55      3.30 o 
   4   4   1       73.98       88.46      2.66 o 
   5   4   1      122.90      140.27      3.60 o 
   6   4   1       26.70       30.73      1.98 o 
  -8   5   1        2.18        4.39      2.43 o 
  -7   5   1       75.38       74.30      5.05 o 
  -6   5   1      774.84      766.89     13.27 o 
  -5   5   1      806.97      809.33      8.87 o 
  -4   5   1        7.31        8.15      0.76 o 
  -3   5   1     1010.81      973.57     12.04 o 
  -2   5   1      906.52      927.16      9.67 o 
  -1   5   1     4371.03     4531.54     43.04 o 
   0   5   1     1501.41     1371.65     12.49 o 
   1   5   1     1312.92     1249.79     11.55 o 
   2   5   1      939.40      898.43      8.74 o 
   3   5   1      469.37      435.92      5.52 o 
   4   5   1      838.70      829.06      8.55 o 
   5   5   1      436.38      437.58      7.51 o 
   6   5   1       11.81       12.24      1.64 o 
  -8   6   1       26.90       26.74      3.64 o 
  -7   6   1      105.80      106.50      6.04 o 
  -6   6   1       52.50       54.81      4.19 o 
  -5   6   1       74.47       66.48      1.61 o 
  -4   6   1      439.00      433.92      4.60 o 
  -3   6   1     2490.66     2494.49     21.81 o 
  -2   6   1     1003.62     1112.78     10.31 o 
  -1   6   1       85.81       94.32      1.65 o 
   0   6   1     4161.95     4100.46     35.44 o 
   1   6   1     1088.08     1057.85     10.14 o 
   2   6   1      320.19      267.07      3.51 o 
   3   6   1      158.74      153.73      2.61 o 
   4   6   1     1005.84      988.24     10.09 o 
   5   6   1      681.61      671.11     10.53 o 
  -8   7   1       28.84       35.45      4.17 o 
  -7   7   1       30.36       28.50      3.46 o 
  -6   7   1       81.48      102.58      5.67 o 
  -5   7   1        5.33        6.66      1.31 o 
  -4   7   1      180.05      200.21      2.69 o 
  -3   7   1      625.83      601.40      6.16 o 
  -2   7   1      131.11      141.87      2.18 o 
  -1   7   1       33.64       27.91      1.69 o 
   0   7   1     1175.64     1058.08     10.23 o 
   1   7   1     2949.72     3007.02     26.61 o 
   2   7   1      418.35      396.57      4.84 o 
   3   7   1      408.22      386.20      6.13 o 
   4   7   1     1045.34     1002.75     15.86 o 
   5   7   1      150.01      146.74      4.21 o 
  -8   8   1        0.13       -1.85      1.85 o 
  -7   8   1       22.23       28.03      3.57 o 
  -6   8   1      448.33      461.65     14.31 o 
  -5   8   1      468.77      455.46      6.38 o 
  -4   8   1        6.42        7.50      0.80 o 
  -3   8   1     1708.29     1681.01     15.42 o 
  -2   8   1     1347.14     1359.14     12.78 o 
  -1   8   1       68.02       53.70      1.61 o 
   0   8   1      413.46      396.56      4.77 o 
   1   8   1      671.56      692.43      7.44 o 
   2   8   1       62.15       56.80      1.70 o 
   3   8   1       13.25       21.22      2.10 o 
   4   8   1      351.76      333.66      4.82 o 
  -8   9   1        2.33       -0.13      2.30 o 
  -7   9   1      260.78      255.76     10.37 o 
  -6   9   1      716.75      709.67     20.14 o 
  -5   9   1      239.30      260.15      4.00 o 
  -4   9   1      194.64      187.61      2.86 o 
  -3   9   1     1468.30     1424.64     13.49 o 
  -2   9   1     1531.19     1567.62     14.72 o 
  -1   9   1      519.54      489.12      5.67 o 
   0   9   1      110.08      104.99      2.20 o 
   1   9   1     1315.63     1278.37     12.59 o 
   2   9   1      210.40      205.37      3.40 o 
   3   9   1       54.90       59.39      1.93 o 
  -7  10   1       99.77      106.32      6.56 o 
  -6  10   1      107.94      112.76      6.28 o 
  -5  10   1      141.64      157.30      3.57 o 
  -4  10   1      150.78      161.15      2.77 o 
  -3  10   1     1012.20     1006.51     10.37 o 
  -2  10   1      602.02      611.19      6.84 o 
  -1  10   1      148.93      148.08      2.72 o 
   0  10   1      492.60      483.97      5.88 o 
   1  10   1      521.51      530.67      7.01 o 
   2  10   1       63.57       66.72      2.25 o 
  -7  11   1       42.98       51.10      5.05 o 
  -6  11   1      186.49      197.66      8.92 o 
  -5  11   1       41.29       55.86      2.67 o 
  -4  11   1       74.37       69.58      1.90 o 
  -3  11   1       42.52       46.68      1.63 o 
  -2  11   1       31.65       33.00      1.43 o 
  -1  11   1      102.35      104.88      2.91 o 
   0  11   1      485.84      514.72      7.15 o 
   1  11   1      335.52      307.97      5.01 o 
   2  11   1        8.70       12.30      1.34 o 
  -6  12   1      180.54      203.48      9.35 o 
  -5  12   1       33.36       39.60      2.11 o 
  -4  12   1       51.32       48.52      1.94 o 
  -3  12   1      127.64      130.60      2.99 o 
  -2  12   1       29.85       27.34      1.50 o 
  -1  12   1      151.73      127.17      3.03 o 
   0  12   1      195.60      205.08      4.00 o 
  -5  13   1        0.03       -0.35      1.27 o 
  -4  13   1       95.40       91.65      3.01 o 
  -3  13   1      175.61      188.19      4.71 o 
  -2  13   1      152.16      160.50      4.44 o 
  -1  13   1       29.52       22.92      1.59 o 
   1 -14   2      180.23      185.27      3.89 o 
   2 -14   2       12.14        7.41      1.19 o 
   3 -14   2        6.29        8.67      1.21 o 
   4 -14   2       42.92       37.72      1.81 o 
   0 -13   2      162.63      146.97      3.34 o 
   1 -13   2      298.57      299.23      4.92 o 
   2 -13   2      152.64      151.54      4.36 o 
   3 -13   2        0.28        0.69      0.82 o 
   4 -13   2       16.00       17.72      1.68 o 
   5 -13   2        0.63        2.41      1.63 o 
   6 -13   2      100.95      111.23      5.96 o 
  -2 -12   2      209.92      196.92      3.95 o 
  -1 -12   2        3.38        3.30      0.90 o 
   0 -12   2      256.72      252.65      4.31 o 
   1 -12   2      240.11      254.86      4.28 o 
   2 -12   2       36.51       37.05      1.67 o 
   3 -12   2      153.04      175.91      3.93 o 
   4 -12   2       20.50       18.30      1.23 o 
   5 -12   2        0.52        0.12      1.45 o 
   6 -12   2        3.66        5.41      1.53 o 
  -3 -11   2      204.85      204.69      3.98 o 
  -2 -11   2       65.84       63.34      2.58 o 
  -1 -11   2        0.23       -0.66      0.71 o 
   0 -11   2      590.46      612.87      7.78 o 
   1 -11   2      191.48      191.83      3.44 o 
   2 -11   2        1.63        2.97      0.79 o 
   3 -11   2      630.86      640.19      7.73 o 
   4 -11   2     1187.38     1159.31     12.48 o 
   5 -11   2      269.48      273.61      6.39 o 
   6 -11   2       80.18       87.58      4.14 o 
   7 -11   2      203.26      227.20      9.75 o 
  -4 -10   2       36.29       34.08      1.75 o 
  -3 -10   2      129.93      134.03      3.79 o 
  -2 -10   2       74.15       75.61      2.19 o 
  -1 -10   2       96.15       90.38      2.32 o 
   0 -10   2     1834.33     1855.32     18.85 o 
   1 -10   2      171.80      171.46      5.75 o 
   2 -10   2      629.48      644.08      7.58 o 
   3 -10   2     2258.33     2230.33     22.04 o 
   4 -10   2     1336.63     1322.66     12.62 o 
   5 -10   2      191.42      180.34      4.05 o 
   6 -10   2      207.36      201.56      5.45 o 
   7 -10   2      270.39      288.33     11.06 o 
  -4  -9   2       35.35       34.52      1.94 o 
  -3  -9   2      404.29      388.96      5.55 o 
  -2  -9   2      584.80      584.98      7.26 o 
  -1  -9   2      182.64      167.45      3.08 o 
   0  -9   2     1173.56     1236.37     12.99 o 
   1  -9   2      268.97      255.11      3.79 o 
   2  -9   2      151.52      160.60      2.48 o 
   3  -9   2      659.24      640.11      6.68 o 
   4  -9   2     2139.55     2190.73     19.66 o 
   5  -9   2       61.62       66.32      2.40 o 
   6  -9   2      240.18      241.80      4.83 o 
   7  -9   2      206.92      214.93      5.82 o 
   8  -9   2       80.82       92.88      6.54 o 
  -5  -8   2        1.00        2.30      2.32 o 
  -4  -8   2      397.43      399.12      5.74 o 
  -3  -8   2     2229.51     2227.58     22.29 o 
  -2  -8   2     2160.40     2135.40     19.46 o 
  -1  -8   2      150.35      148.14      2.44 o 
   0  -8   2     5202.22     5346.27     45.94 o 
   1  -8   2     6600.91     6919.57     58.97 o 
   2  -8   2       81.68       84.81      1.63 o 
   3  -8   2      221.89      246.52      3.13 o 
   4  -8   2     1596.87     1614.75     16.86 o 
   5  -8   2       38.39       37.41      2.29 o 
   6  -8   2       41.80       45.17      2.06 o 
   7  -8   2      342.44      325.42      6.03 o 
   8  -8   2        1.74        0.17      2.24 o 
  -5  -7   2        4.91        6.01      1.02 o 
  -4  -7   2      842.04      871.64      9.07 o 
  -3  -7   2     3154.53     3073.57     27.26 o 
  -2  -7   2      478.38      506.45      5.58 o 
  -1  -7   2     2418.36     2573.90     22.76 o 
   0  -7   2     2290.00     2343.73     20.71 o 
   1  -7   2     6920.25     7202.43     61.18 o 
   2  -7   2       67.16       79.74      1.46 o 
   3  -7   2      894.91      935.73      8.83 o 
   4  -7   2     1777.35     1768.23     18.17 o 
   5  -7   2        2.91        5.07      0.92 o 
   6  -7   2       62.53       61.58      2.30 o 
   7  -7   2      257.81      247.36      4.99 o 
   8  -7   2       19.99       23.25      3.51 o 
  -6  -6   2      100.91      104.94      3.71 o 
  -5  -6   2      128.86      129.78      2.54 o 
  -4  -6   2      176.03      192.93      3.01 o 
  -3  -6   2      721.67      782.11      7.91 o 
  -2  -6   2     1508.49     1565.46     14.29 o 
  -1  -6   2      688.98      707.58      6.95 o 
   0  -6   2     2822.98     2872.42     24.92 o 
   1  -6   2     1533.13     1509.68     17.78 o 
   2  -6   2      296.67      286.89      7.44 o 
   3  -6   2     2531.26     2591.62     25.75 o 
   4  -6   2     1023.19      971.90     10.40 o 
   5  -6   2      157.04      156.35      3.33 o 
   6  -6   2     1006.52      978.83     13.16 o 
   7  -6   2      453.69      438.15      7.25 o 
   8  -6   2       15.88       19.59      2.35 o 
  -6  -5   2      266.81      282.26      5.62 o 
  -5  -5   2      763.66      755.27      7.92 o 
  -4  -5   2      553.10      570.48      6.11 o 
  -3  -5   2     1777.46     1864.60     16.75 o 
  -2  -5   2        5.50        4.10      0.74 o 
  -1  -5   2      457.29      421.34      4.34 o 
   0  -5   2      151.91      137.16      2.20 o 
   1  -5   2      414.44      411.81      6.36 o 
   2  -5   2      385.53      331.55      6.24 o 
   3  -5   2     7449.06     7310.30     91.71 o 
   4  -5   2        1.43       10.25      0.94 o 
   5  -5   2       24.84       26.41      1.42 o 
   6  -5   2      713.79      684.40      9.77 o 
   7  -5   2      407.42      429.76      7.18 o 
   8  -5   2       32.17       34.58      2.08 o 
  -7  -4   2      268.33      284.53      5.79 o 
  -6  -4   2      187.25      185.64      4.22 o 
  -4  -4   2      169.97      154.86      2.30 o 
  -3  -4   2     1514.79     1491.30     13.45 o 
  -2  -4   2      289.23      288.06      3.18 o 
  -1  -4   2     1663.96     1670.46     26.16 o 
   0  -4   2     1096.95     1123.83     13.32 o 
   1  -4   2       70.26       72.10      1.37 o 
   2  -4   2      326.12      364.89      7.09 o 
   3  -4   2      613.07      510.97      5.67 o 
   4  -4   2     1204.30     1219.95     15.18 o 
   5  -4   2        0.17       -0.43      0.72 o 
   6  -4   2      339.65      352.44      5.93 o 
   7  -4   2      258.69      260.43      5.13 o 
   8  -4   2        7.53        5.65      1.88 o 
  -7  -3   2       15.70       15.83      1.98 o 
  -6  -3   2      254.66      270.72      5.07 o 
  -5  -3   2      328.77      332.44      3.92 o 
  -4  -3   2     1627.66     1554.24     13.98 o 
  -3  -3   2      979.96      906.87      8.40 o 
  -2  -3   2      350.31      362.38      4.95 o 
  -1  -3   2     1944.26     1894.25     21.89 o 
   0  -3   2    15081.12    15552.83    738.46 o 
   1  -3   2     7705.32     7245.62    183.63 o 
   2  -3   2      642.57      648.86      9.26 o 
   3  -3   2     1994.56     1856.26     32.55 o 
   4  -3   2     2011.47     2007.05     23.94 o 
   5  -3   2       65.72       74.08      4.86 o 
   6  -3   2       34.94       34.36      1.80 o 
   7  -3   2      104.82      100.95      3.02 o 
   8  -3   2        3.51        2.04      1.22 o 
  -7  -2   2      160.65      153.61      3.71 o 
  -6  -2   2        8.94        7.72      2.51 o 
  -5  -2   2      361.27      356.59      3.99 o 
  -4  -2   2      946.34      899.40      8.38 o 
  -3  -2   2     2228.45     2218.65     25.77 o 
  -2  -2   2     2294.21     2393.31     27.56 o 
  -1  -2   2     5649.51     5700.84    156.05 o 
   0  -2   2     1016.48     1155.84     16.00 o 
   1  -2   2     2187.03     2300.27     26.40 o 
   2  -2   2      249.13      261.83      4.75 o 
   3  -2   2     4401.67     4472.56     51.22 o 
   4  -2   2     1861.22     1891.85     22.68 o 
   5  -2   2       27.42       31.13      3.56 o 
   6  -2   2      125.51      122.18      3.11 o 
   7  -2   2       24.66       23.75      1.65 o 
   8  -2   2        7.42        5.81      1.74 o 
  -8  -1   2       38.84       43.14      4.64 o 
  -7  -1   2      172.94      187.48      8.14 o 
  -6  -1   2      158.72      176.28      3.60 o 
  -5  -1   2      203.95      216.45      2.68 o 
  -4  -1   2     1630.16     1663.45     14.67 o 
  -3  -1   2     1726.90     1774.62     20.70 o 
  -2  -1   2      664.67      694.69      8.44 o 
  -1  -1   2     4529.23     4862.19     55.43 o 
   0  -1   2     7810.84     7382.50    201.98 o 
   1  -1   2      197.11      220.72      3.49 o 
   2  -1   2     1273.45     1288.79     15.19 o 
   3  -1   2     3372.69     3464.43     33.96 o 
   4  -1   2      321.05      313.34      4.99 o 
   5  -1   2      113.95      100.53      3.94 o 
   6  -1   2      840.12      800.73     11.29 o 
   7  -1   2      196.35      211.46      5.81 o 
  -8   0   2      297.43      331.47     12.38 o 
  -7   0   2       95.50      104.81      5.83 o 
  -6   0   2      717.27      704.69      9.62 o 
  -5   0   2       62.67       73.72      1.58 o 
  -4   0   2     6402.10     6607.40     74.83 o 
  -3   0   2     4682.15     4792.13     54.39 o 
  -2   0   2     2432.63     2559.13     29.29 o 
  -1   0   2      778.26      818.84     10.11 o 
   0   0   2      492.16      523.66      6.32 o 
   1   0   2        6.47        9.38      1.03 o 
   2   0   2     6072.27     6168.26     69.92 o 
   3   0   2      307.93      306.28      4.16 o 
   4   0   2        0.87        2.32      0.70 o 
   5   0   2     1207.02     1237.26     15.97 o 
   6   0   2      954.29      931.25     12.86 o 
   7   0   2      253.55      261.12      5.34 o 
  -8   1   2      202.51      200.95      8.98 o 
  -7   1   2      353.79      335.62     11.48 o 
  -6   1   2      386.32      404.78      6.10 o 
  -5   1   2      965.14     1007.15     10.64 o 
  -4   1   2     1409.49     1374.94     16.39 o 
  -3   1   2        6.31       11.80      1.38 o 
  -2   1   2       47.46       40.03      0.86 o 
  -1   1   2    10489.78    10081.09    167.91 o 
   0   1   2     4211.11     4403.33    184.02 o 
   1   1   2     1298.12     1342.79     18.50 o 
   2   1   2     3328.19     3336.71     32.62 o 
   3   1   2      517.83      466.33      5.81 o 
   4   1   2      737.41      731.75      9.54 o 
   5   1   2      922.98      968.12     13.04 o 
   6   1   2      645.92      605.82      9.23 o 
   7   1   2      105.93      105.91      3.40 o 
  -8   2   2       49.15       49.08      4.65 o 
  -7   2   2      485.26      475.76     14.68 o 
  -6   2   2      168.75      175.31      4.41 o 
  -5   2   2      462.97      466.28      5.44 o 
  -4   2   2     4516.49     4513.47     51.52 o 
  -3   2   2      428.68      467.99      6.02 o 
  -2   2   2     6185.58     6248.60    124.97 o 
  -1   2   2    34721.50    30522.08    439.80 o 
   0   2   2     7664.14     7653.77    109.86 o 
   1   2   2        7.56       10.00      1.12 o 
   2   2   2     7646.60     7849.35     75.56 o 
   3   2   2     5159.33     5184.95     44.29 o 
   4   2   2      379.06      352.59      4.75 o 
   5   2   2      213.51      198.07      4.17 o 
   6   2   2      136.18      122.18      3.46 o 
   7   2   2       77.33       77.21      3.08 o 
  -8   3   2      104.83       93.78      6.13 o 
  -7   3   2      817.97      801.40     21.90 o 
  -6   3   2      319.99      308.21      6.34 o 
  -5   3   2     1140.81     1142.57     14.05 o 
  -4   3   2     2105.62     2111.75     24.68 o 
  -3   3   2      401.10      464.29      6.05 o 
  -2   3   2     5711.17     5851.86     66.30 o 
  -1   3   2    12733.39    12700.43    279.44 o 
   0   3   2      361.50      331.04      7.37 o 
   1   3   2       10.10       17.78      0.77 o 
   2   3   2     2180.05     2182.65     19.24 o 
   3   3   2     5604.99     5646.78     48.21 o 
   4   3   2       72.99       74.15      1.92 o 
   5   3   2      100.31       96.63      2.89 o 
   6   3   2       72.21       73.76      2.75 o 
  -8   4   2       85.99       98.61      6.21 o 
  -7   4   2      552.72      561.90     16.89 o 
  -6   4   2       17.49       17.62      2.64 o 
  -5   4   2      790.70      772.06      9.15 o 
  -4   4   2     5477.25     5453.55     62.13 o 
  -3   4   2     1496.01     1538.22     21.55 o 
  -2   4   2       14.15       17.89      0.80 o 
  -1   4   2     7418.06     7606.57     84.98 o 
   0   4   2     5143.52     5554.86     47.36 o 
   1   4   2       11.17       10.69      0.88 o 
   2   4   2     2365.59     2412.08     21.31 o 
   3   4   2      767.80      722.65      7.37 o 
   4   4   2       89.50       83.25      2.46 o 
   5   4   2       86.43       93.01      3.03 o 
   6   4   2      277.91      279.59      5.87 o 
  -8   5   2      397.78      387.99     13.56 o 
  -7   5   2      786.14      764.42     21.35 o 
  -6   5   2       57.68       53.43      4.09 o 
  -5   5   2     1164.69     1102.07     11.52 o 
  -4   5   2     4139.99     4077.39     39.41 o 
  -3   5   2      595.53      573.18      6.41 o 
  -2   5   2      209.59      236.28      3.20 o 
  -1   5   2     1204.89     1156.34     10.66 o 
   0   5   2      635.03      638.04     10.63 o 
   1   5   2       99.52       95.27      1.74 o 
   2   5   2      242.84      255.39      3.35 o 
   3   5   2       85.24       92.30      2.11 o 
   4   5   2      109.23       96.78      2.09 o 
   5   5   2      198.89      211.11      4.88 o 
  -8   6   2      188.41      193.96      9.07 o 
  -7   6   2      448.68      439.86     14.30 o 
  -6   6   2      109.47       98.32      5.42 o 
  -5   6   2      634.23      600.14      6.90 o 
  -4   6   2      620.82      613.76      6.15 o 
  -3   6   2     1701.50     1733.45     15.53 o 
  -2   6   2       86.21      109.31      1.80 o 
  -1   6   2     1672.00     1651.96     15.00 o 
   0   6   2     1891.54     1997.15     18.01 o 
   1   6   2      260.98      266.99      3.49 o 
   2   6   2      477.96      472.89      5.43 o 
   3   6   2      352.59      337.59      5.61 o 
   4   6   2       20.66       22.45      1.94 o 
   5   6   2      178.28      181.83      4.61 o 
  -8   7   2       41.42       47.01      4.64 o 
  -7   7   2       65.08       64.70      4.90 o 
  -6   7   2       74.49       84.40      5.12 o 
  -5   7   2      401.09      399.24      5.96 o 
  -4   7   2      677.07      673.52      6.82 o 
  -3   7   2        3.48        4.85      0.56 o 
  -2   7   2     1182.49     1158.98     10.99 o 
  -1   7   2      147.99      134.33      2.24 o 
   0   7   2      293.63      279.17      3.67 o 
   1   7   2      705.32      658.20     17.74 o 
   2   7   2     1897.66     1893.77     17.64 o 
   3   7   2      814.35      790.13      8.53 o 
   4   7   2        6.67        9.19      1.19 o 
  -8   8   2       17.29       21.64      3.59 o 
  -7   8   2        2.41        7.89      2.52 o 
  -6   8   2        2.87        4.69      2.06 o 
  -5   8   2        4.05        5.91      1.31 o 
  -4   8   2       54.53       59.79      1.47 o 
  -3   8   2       19.58       19.09      0.92 o 
  -2   8   2      402.14      374.24      6.96 o 
  -1   8   2      572.49      598.62      8.13 o 
   0   8   2      102.71       88.70      1.96 o 
   1   8   2      486.26      437.35      5.34 o 
   2   8   2     1155.29     1113.46     11.30 o 
   3   8   2      460.47      450.96      5.80 o 
   4   8   2       54.87       54.21      2.23 o 
  -8   9   2       26.05       31.71      4.26 o 
  -7   9   2       45.43       46.32      4.47 o 
  -6   9   2        3.29        4.69      2.30 o 
  -5   9   2      272.17      274.57      4.91 o 
  -4   9   2      404.96      413.53      4.97 o 
  -3   9   2        1.00        0.55      0.58 o 
  -2   9   2      469.08      479.81     14.42 o 
  -1   9   2      898.06      925.53      9.51 o 
   0   9   2      565.51      526.81      6.17 o 
   1   9   2      106.62      101.58      2.32 o 
   2   9   2      262.92      255.67      3.98 o 
   3   9   2       53.49       59.77      2.02 o 
  -7  10   2        5.72        4.05      2.60 o 
  -6  10   2       50.20       56.00      4.64 o 
  -5  10   2      398.00      410.51      6.72 o 
  -4  10   2      395.61      422.79      5.92 o 
  -3  10   2       36.24       36.80      1.66 o 
  -2  10   2      675.24      645.73      7.23 o 
  -1  10   2      956.73      958.02      9.97 o 
   0  10   2      494.32      462.51      5.80 o 
   1  10   2        2.26        3.95      0.98 o 
   2  10   2      305.92      290.05      4.90 o 
  -7  11   2       17.02       19.51      3.68 o 
  -6  11   2       66.90       77.88      5.74 o 
  -5  11   2      422.61      417.38      7.04 o 
  -4  11   2      172.96      190.89      4.31 o 
  -3  11   2        2.81        3.03      0.80 o 
  -2  11   2      267.81      265.02      4.02 o 
  -1  11   2      856.49      869.29      9.41 o 
   0  11   2       18.82       21.63      1.76 o 
   1  11   2       99.12       97.53      2.71 o 
  -6  12   2       27.94       27.90      3.85 o 
  -5  12   2       90.30       96.93      3.17 o 
  -4  12   2       76.23       82.15      2.89 o 
  -3  12   2       61.34       57.86      2.42 o 
  -2  12   2       38.95       41.71      1.83 o 
  -1  12   2      107.97      112.63      2.87 o 
   0  12   2        8.73        7.53      1.13 o 
  -4  13   2       22.80       28.55      2.45 o 
  -3  13   2        0.46        0.17      1.19 o 
   1 -14   3      234.64      236.26      5.75 o 
   2 -14   3      755.08      785.19      9.81 o 
   3 -14   3      290.00      296.16      5.76 o 
   4 -14   3        0.54        0.12      1.50 o 
  -1 -13   3      318.07      311.48      5.20 o 
   0 -13   3        0.14        0.94      0.91 o 
   1 -13   3      144.63      149.27      3.25 o 
   2 -13   3      212.18      205.76      4.10 o 
   3 -13   3      189.40      188.39      3.77 o 
   4 -13   3       14.86       11.70      1.87 o 
   5 -13   3      148.16      148.40      4.90 o 
   6 -13   3      108.03      112.68      4.27 o 
  -2 -12   3      315.21      306.49      6.47 o 
  -1 -12   3      599.03      595.52      7.84 o 
   0 -12   3      332.56      316.99      5.00 o 
   1 -12   3       34.50       30.57      1.50 o 
   2 -12   3      430.80      416.11      6.88 o 
   3 -12   3      249.87      276.32      6.52 o 
   4 -12   3       81.98       92.43      3.68 o 
   5 -12   3       28.46       32.70      2.42 o 
   6 -12   3       20.26       23.22      2.18 o 
  -3 -11   3        2.84        3.80      1.01 o 
  -2 -11   3      695.45      699.93      8.76 o 
  -1 -11   3      766.53      765.45      9.22 o 
   0 -11   3       93.11      103.77      3.48 o 
   1 -11   3       19.45       17.75      1.14 o 
   2 -11   3       61.50       62.03      1.86 o 
   3 -11   3      281.89      294.33      4.39 o 
   4 -11   3        0.39        2.35      1.14 o 
   5 -11   3        1.58       -0.06      1.09 o 
   6 -11   3       32.18       30.61      2.32 o 
   7 -11   3       27.93       28.52      2.39 o 
  -4 -10   3       74.84       61.76      2.28 o 
  -3 -10   3        4.22       10.33      2.07 o 
  -2 -10   3       75.59       80.77      2.27 o 
  -1 -10   3       88.65       93.27      2.32 o 
   0 -10   3      225.25      238.06      3.82 o 
   1 -10   3     1091.93     1127.83     12.08 o 
   2 -10   3     1200.74     1194.73     12.60 o 
   3 -10   3      269.32      257.32      4.95 o 
   4 -10   3       71.30       73.07      2.95 o 
   5 -10   3      514.95      500.09      8.48 o 
   6 -10   3      284.74      284.24      8.49 o 
   7 -10   3        6.68        7.01      1.31 o 
  -4  -9   3      136.71      141.20      3.12 o 
  -3  -9   3       88.71       94.41      2.43 o 
  -2  -9   3      578.82      592.78      7.32 o 
  -1  -9   3        2.96        3.03      1.25 o 
   0  -9   3      723.91      712.42      8.16 o 
   1  -9   3     2123.49     2108.28     20.76 o 
   2  -9   3      766.62      765.69      8.82 o 
   3  -9   3        0.88        2.05      1.11 o 
   4  -9   3      685.76      698.35      9.91 o 
   5  -9   3     1966.97     1877.25     23.40 o 
   6  -9   3      183.82      203.04      4.45 o 
   7  -9   3        4.34        4.81      1.32 o 
  -5  -8   3      316.33      350.37      5.37 o 
  -4  -8   3       50.84       48.17      1.85 o 
  -3  -8   3       73.22       75.02      2.07 o 
  -2  -8   3      243.96      241.49      4.01 o 
  -1  -8   3      671.34      644.33      7.43 o 
   0  -8   3        0.18       -0.58      0.80 o 
   1  -8   3     1342.05     1300.78     12.06 o 
   2  -8   3     1367.79     1405.08     12.88 o 
   3  -8   3       29.44       31.39      1.01 o 
   4  -8   3      513.33      483.66      8.55 o 
   5  -8   3     1747.92     1726.24     21.56 o 
   6  -8   3      359.61      369.28      6.41 o 
   7  -8   3       16.91       20.21      2.04 o 
   8  -8   3       52.34       56.84      3.26 o 
  -6  -7   3       88.55       80.98      7.41 o 
  -5  -7   3      287.25      288.60      4.54 o 
  -4  -7   3      793.64      818.13      9.35 o 
  -3  -7   3     1550.23     1510.82     14.14 o 
  -2  -7   3     4492.65     4513.48     38.94 o 
  -1  -7   3     3509.89     3572.10     30.99 o 
   0  -7   3      193.99      198.90      2.58 o 
   1  -7   3     2074.10     2073.66     18.32 o 
   2  -7   3     4916.41     5016.50     42.71 o 
   3  -7   3      284.37      274.72      3.74 o 
   4  -7   3      702.49      707.20      9.69 o 
   5  -7   3      235.61      246.84      4.61 o 
   6  -7   3      113.44      111.40      3.07 o 
   7  -7   3       18.57       21.03      1.84 o 
   8  -7   3       25.66       27.53      1.99 o 
  -6  -6   3      535.53      560.52     10.82 o 
  -5  -6   3      751.22      751.84      8.02 o 
  -4  -6   3        9.33       10.89      2.16 o 
  -3  -6   3     2220.41     2249.28     20.08 o 
  -2  -6   3     6874.87     7337.06     62.21 o 
  -1  -6   3     6412.67     6686.23     56.80 o 
   0  -6   3      139.53      129.01      2.09 o 
   1  -6   3     3174.97     3219.91     27.64 o 
   2  -6   3     5226.93     5126.68     75.30 o 
   3  -6   3     1118.99     1113.75     11.71 o 
   4  -6   3      102.68      106.72      4.22 o 
   5  -6   3      840.13      832.96     11.34 o 
   6  -6   3       35.58       36.52      1.89 o 
   7  -6   3       14.67       20.57      3.28 o 
   8  -6   3       42.22       43.03      2.38 o 
  -7  -5   3        2.49        2.12      1.67 o 
  -6  -5   3      128.26      133.61      6.44 o 
  -5  -5   3     1165.96     1161.19     11.25 o 
  -4  -5   3      128.44      145.16      2.32 o 
  -3  -5   3     1409.20     1459.04     13.30 o 
  -2  -5   3     3282.90     3422.31     29.49 o 
  -1  -5   3     1676.70     1695.93     14.96 o 
   0  -5   3     1062.06     1134.63     11.01 o 
   1  -5   3     4435.75     4571.57     94.09 o 
   2  -5   3     5969.58     5791.60    116.73 o 
   3  -5   3      624.98      657.15      7.21 o 
   4  -5   3     1651.66     1627.91     19.91 o 
   5  -5   3      995.42      952.31     12.65 o 
   6  -5   3        7.00        4.70      0.99 o 
   7  -5   3      122.74      112.29      3.32 o 
   8  -5   3      277.78      269.74      5.64 o 
  -7  -4   3       40.90       41.61      2.76 o 
  -6  -4   3      549.93      581.71      9.48 o 
  -5  -4   3     1143.34     1199.81     11.37 o 
  -4  -4   3     1457.17     1456.11     13.30 o 
  -3  -4   3        4.41       10.32      0.73 o 
  -2  -4   3     2454.46     2395.80     20.82 o 
  -1  -4   3      425.98      379.93      5.14 o 
   0  -4   3     2516.99     2531.68     34.28 o 
   1  -4   3      135.27      129.30      2.02 o 
   2  -4   3      320.25      309.08      6.04 o 
   3  -4   3      150.25      156.78      2.73 o 
   4  -4   3     3573.48     3480.79     40.61 o 
   5  -4   3      454.43      451.25      6.91 o 
   6  -4   3       90.52      110.58     14.47 o 
   7  -4   3      302.05      298.64      5.73 o 
   8  -4   3      274.08      279.21      5.83 o 
  -7  -3   3       96.02       97.83      6.02 o 
  -6  -3   3     1352.00     1354.19     17.33 o 
  -5  -3   3     1517.24     1528.33     13.95 o 
  -4  -3   3      219.39      215.65      2.71 o 
  -3  -3   3      386.13      363.64      3.85 o 
  -2  -3   3     1069.09     1009.28     10.24 o 
  -1  -3   3     2197.47     2313.10     26.65 o 
   0  -3   3       64.22       68.46      4.48 o 
   1  -3   3    10293.67    10320.73    155.77 o 
   2  -3   3      316.32      311.17      4.12 o 
   3  -3   3       39.17       46.19      1.45 o 
   4  -3   3     2640.60     2611.57     30.92 o 
   5  -3   3      304.94      280.69      5.83 o 
   6  -3   3       23.72       23.17      1.59 o 
   7  -3   3      153.25      174.41      4.22 o 
   8  -3   3      150.67      158.92      4.28 o 
  -8  -2   3       21.63       23.53      3.63 o 
  -7  -2   3        1.05        0.71      2.19 o 
  -6  -2   3      327.51      323.22      5.44 o 
  -5  -2   3      519.79      545.00      5.60 o 
  -4  -2   3        6.43        6.77      0.64 o 
  -3  -2   3     1557.84     1638.62     16.25 o 
  -2  -2   3     9418.49     9557.31    405.18 o 
  -1  -2   3       81.50       80.21      1.86 o 
   0  -2   3     1457.37     1440.05     16.75 o 
   1  -2   3     9448.08     9214.93    104.47 o 
   2  -2   3     5473.01     5526.89     77.85 o 
   3  -2   3      142.55      149.63      2.85 o 
   4  -2   3     2285.48     2333.79     32.76 o 
   5  -2   3      770.34      757.97     10.56 o 
   6  -2   3      172.33      149.51      3.64 o 
   7  -2   3       19.91       19.84      1.71 o 
  -8  -1   3      167.69      170.69      8.38 o 
  -7  -1   3       93.54       79.43      5.12 o 
  -6  -1   3      190.64      172.77      3.44 o 
  -5  -1   3      471.51      452.54      6.38 o 
  -4  -1   3     1120.86     1073.10     11.02 o 
  -3  -1   3     1517.79     1505.21     22.50 o 
  -2  -1   3     7000.56     7301.77    149.40 o 
  -1  -1   3      629.98      632.61      7.71 o 
   0  -1   3     2609.11     2596.76     29.68 o 
   1  -1   3    12421.47    11557.14    153.73 o 
   2  -1   3     7536.66     7600.90     73.41 o 
   3  -1   3      174.58      195.70      2.68 o 
   4  -1   3      955.84      943.64     45.53 o 
   5  -1   3     1338.23     1281.46     19.39 o 
   6  -1   3      134.37      136.67      3.57 o 
   7  -1   3       61.30       58.31      4.18 o 
  -8   0   3       36.29       33.70      4.09 o 
  -7   0   3      130.75      135.47      6.64 o 
  -6   0   3        1.13        2.69      1.00 o 
  -5   0   3     1631.38     1657.53     14.76 o 
  -4   0   3      145.98      194.51      3.02 o 
  -3   0   3     1845.25     1823.70     21.25 o 
  -2   0   3     1735.01     1677.81     19.68 o 
  -1   0   3        9.25       19.36      0.64 o 
   0   0   3      971.71     1081.92     12.76 o 
   1   0   3     8193.40     8074.19    107.03 o 
   2   0   3     3548.93     3704.63     36.19 o 
   3   0   3     1405.90     1422.67     17.11 o 
   4   0   3      679.75      677.37      9.44 o 
   5   0   3      745.66      730.93     10.44 o 
   6   0   3       13.84       14.73      1.88 o 
   7   0   3      373.28      348.19      6.64 o 
  -8   1   3       88.23       86.64      5.83 o 
  -7   1   3      112.98      129.36      6.49 o 
  -6   1   3     1176.25     1155.13     28.73 o 
  -5   1   3     2286.03     2329.59     22.94 o 
  -4   1   3      688.73      702.19     14.41 o 
  -3   1   3     1034.06     1025.03     16.20 o 
  -2   1   3     4407.83     4345.57     61.03 o 
  -1   1   3     5336.13     5023.16     92.27 o 
   0   1   3      213.19      216.56      3.62 o 
   1   1   3     4294.14     4355.58     49.65 o 
   2   1   3       50.71       48.26      1.39 o 
   3   1   3      616.68      594.65      7.85 o 
   4   1   3      786.92      780.16     13.28 o 
   5   1   3      366.88      401.85      6.71 o 
   6   1   3        0.25        1.72      1.45 o 
   7   1   3      248.57      256.70      5.62 o 
  -8   2   3       14.49       19.77      3.18 o 
  -7   2   3       81.67       72.73      4.86 o 
  -6   2   3     1044.76     1021.07     25.95 o 
  -5   2   3      587.31      549.54      6.22 o 
  -4   2   3       97.85      113.60      2.12 o 
  -3   2   3     3313.51     3350.51     38.47 o 
  -2   2   3     2539.00     2540.77     29.29 o 
  -1   2   3     4395.12     4451.33     50.57 o 
   0   2   3     1036.58     1085.07     18.96 o 
   1   2   3     2624.23     2603.46     25.72 o 
   2   2   3      325.11      309.34      3.50 o 
   3   2   3      477.76      474.19      5.07 o 
   4   2   3     1370.53     1329.35     17.00 o 
   5   2   3      642.13      627.28      9.44 o 
   6   2   3        0.07        0.98      1.78 o 
  -8   3   3      169.45      172.39      8.19 o 
  -7   3   3       29.45       29.27      3.46 o 
  -6   3   3      325.34      308.74     10.42 o 
  -5   3   3       13.97       18.18      0.86 o 
  -4   3   3      170.72      184.93      2.57 o 
  -3   3   3     4869.44     4964.19     47.49 o 
  -2   3   3     3219.54     3276.61     31.61 o 
  -1   3   3        1.96        1.39      0.37 o 
   0   3   3     8115.68     8236.50    105.56 o 
   1   3   3     2622.92     2527.31     22.04 o 
   2   3   3      637.26      623.47      6.30 o 
   3   3   3      821.03      805.19      8.01 o 
   4   3   3      858.65      844.62     11.76 o 
   5   3   3      266.06      262.82      5.30 o 
   6   3   3       10.57       10.97      1.57 o 
  -8   4   3       19.01       35.68      4.19 o 
  -7   4   3       60.63       49.65      4.36 o 
  -6   4   3      574.51      554.47     15.98 o 
  -5   4   3        6.53        3.81      0.70 o 
  -4   4   3     1165.82     1153.99     11.88 o 
  -3   4   3     1682.47     1696.26     16.93 o 
  -2   4   3      130.08      138.73      2.46 o 
  -1   4   3      800.42      883.15      9.40 o 
   0   4   3     4913.13     4888.69     41.79 o 
   1   4   3     4200.97     4307.52     42.05 o 
   2   4   3      656.77      628.06      7.34 o 
   3   4   3      216.61      205.28      3.34 o 
   4   4   3      488.12      485.16      9.91 o 
   5   4   3      172.00      179.81      4.59 o 
  -8   5   3       51.98       45.93      4.86 o 
  -7   5   3      168.89      150.89      7.35 o 
  -6   5   3      878.96      880.34     23.17 o 
  -5   5   3      488.05      469.45      6.60 o 
  -4   5   3      490.21      476.05      5.60 o 
  -3   5   3      963.67      952.89     10.11 o 
  -2   5   3      598.46      597.28      6.79 o 
  -1   5   3       25.60       39.92      3.08 o 
   0   5   3     3146.82     3256.86     28.37 o 
   1   5   3     2156.02     2157.45     24.65 o 
   2   5   3       65.60       67.10      1.64 o 
   3   5   3       75.11       74.46      1.77 o 
   4   5   3       18.29       19.40      2.83 o 
   5   5   3      122.56      125.14      3.80 o 
  -8   6   3       50.02       41.31      4.52 o 
  -7   6   3      388.97      379.09     12.97 o 
  -6   6   3     1701.91     1669.84     40.35 o 
  -5   6   3      227.06      224.86      3.96 o 
  -4   6   3      584.32      585.14      6.80 o 
  -3   6   3     1533.84     1480.30     13.51 o 
  -2   6   3     1030.89     1036.05      9.84 o 
  -1   6   3      394.24      394.12      4.51 o 
   0   6   3      426.15      436.07      4.96 o 
   1   6   3      174.31      179.52      2.78 o 
   2   6   3        4.60        9.40      1.63 o 
   3   6   3       17.15       16.96      1.08 o 
   4   6   3      216.32      207.79      4.79 o 
  -8   7   3       14.56       13.42      3.21 o 
  -7   7   3      184.51      196.38      8.66 o 
  -6   7   3      533.15      520.25     15.76 o 
  -5   7   3       23.82       30.53      1.55 o 
  -4   7   3      171.36      184.77      3.04 o 
  -3   7   3     1274.39     1283.11     12.06 o 
  -2   7   3     1390.56     1437.18     13.40 o 
  -1   7   3       13.55       13.15      1.29 o 
   0   7   3      883.53      856.18      8.74 o 
   1   7   3       57.40       60.53      1.66 o 
   2   7   3      105.34       87.16      2.08 o 
   3   7   3       43.47       56.95      1.87 o 
   4   7   3      210.39      203.12      8.32 o 
  -8   8   3       33.52       32.02      4.07 o 
  -7   8   3       90.87       97.30      6.06 o 
  -6   8   3      133.79      125.23      6.53 o 
  -5   8   3       80.05       87.03      2.51 o 
  -4   8   3      152.84      151.11      3.37 o 
  -3   8   3      267.94      273.68      3.65 o 
  -2   8   3       83.08       86.67      1.88 o 
  -1   8   3      526.39      509.28      6.55 o 
   0   8   3      214.79      221.58      3.36 o 
   1   8   3      332.45      300.08      4.22 o 
   2   8   3        0.97       -0.54      0.70 o 
   3   8   3      357.23      364.07      5.12 o 
  -8   9   3       27.87       34.59      4.37 o 
  -7   9   3      110.44      118.46      6.77 o 
  -6   9   3       15.03       18.56      3.01 o 
  -5   9   3       60.31       67.34      3.43 o 
  -4   9   3       26.96       23.37      1.51 o 
  -3   9   3       79.34       89.57      2.00 o 
  -2   9   3      112.75      110.43      2.27 o 
  -1   9   3      865.12      815.94      8.67 o 
   0   9   3      961.64      923.87      9.70 o 
   1   9   3      186.49      175.07      3.15 o 
   2   9   3       80.90       69.50      2.88 o 
  -7  10   3       61.24       70.44      5.57 o 
  -6  10   3       59.77       70.17      5.36 o 
  -5  10   3        0.63        1.88      1.00 o 
  -4  10   3      174.49      166.74      3.95 o 
  -3  10   3      424.25      456.72      5.65 o 
  -2  10   3       22.02       24.81      1.26 o 
  -1  10   3      121.61      122.56      2.60 o 
   0  10   3      332.48      342.53      4.81 o 
   1  10   3      105.68      103.14      2.49 o 
  -6  11   3       63.14       66.32      5.40 o 
  -5  11   3       25.03       23.40      1.79 o 
  -4  11   3      259.87      258.23      5.28 o 
  -3  11   3     1020.36     1075.10     12.49 o 
  -2  11   3      319.50      317.65      4.62 o 
  -1  11   3       58.52       60.93      1.96 o 
   0  11   3      420.16      412.11      5.62 o 
  -5  12   3       22.11       27.52      1.94 o 
  -4  12   3      372.10      373.62      6.94 o 
  -3  12   3      305.95      312.24      6.19 o 
  -2  12   3       42.99       47.07      2.00 o 
  -1  12   3      132.23      122.10      3.10 o 
   0 -14   4      173.11      169.85      3.74 o 
   1 -14   4      179.61      176.15      3.71 o 
   2 -14   4        1.05        1.24      0.92 o 
   3 -14   4      289.38      288.58      4.82 o 
   4 -14   4      279.11      263.55      7.08 o 
  -1 -13   4       69.03       65.56      2.34 o 
   0 -13   4      925.60      953.66     11.29 o 
   1 -13   4      152.70      152.46      3.27 o 
   2 -13   4       39.91       40.11      2.38 o 
   3 -13   4      716.93      731.27      8.95 o 
   4 -13   4      370.15      381.96      8.66 o 
   5 -13   4        2.82        3.70      1.63 o 
   6 -13   4      143.46      154.01      5.12 o 
  -2 -12   4        3.17        2.98      1.07 o 
  -1 -12   4      380.91      378.80      5.73 o 
   0 -12   4      452.14      448.52      6.26 o 
   1 -12   4       61.49       62.43      2.00 o 
   2 -12   4        4.61        6.68      1.36 o 
   3 -12   4      185.90      180.90      3.33 o 
   4 -12   4      383.56      379.42      8.32 o 
   5 -12   4        3.21        2.37      1.43 o 
   6 -12   4       52.68       66.37      3.38 o 
  -3 -11   4      379.30      370.64      5.73 o 
  -2 -11   4      215.84      208.54      6.03 o 
  -1 -11   4      201.70      200.30      4.58 o 
   0 -11   4      718.54      710.11      8.55 o 
   1 -11   4     1292.54     1281.32     13.69 o 
   2 -11   4       13.57       11.23      0.98 o 
   3 -11   4      635.56      616.75      7.43 o 
   4 -11   4      199.99      214.64      5.55 o 
   5 -11   4        0.04        1.51      1.13 o 
   6 -11   4       13.46       17.57      2.58 o 
   7 -11   4       13.79       13.47      1.96 o 
  -4 -10   4      872.31      864.69     10.47 o 
  -3 -10   4      701.71      700.70      8.71 o 
  -2 -10   4       35.16       39.72      5.94 o 
  -1 -10   4      490.26      478.89      6.27 o 
   0 -10   4      825.02      818.65      9.33 o 
   1 -10   4      290.06      288.90      4.75 o 
   2 -10   4        1.76        0.43      0.61 o 
   3 -10   4       69.85       63.65      1.70 o 
   4 -10   4      170.30      176.09      4.84 o 
   5 -10   4       26.85       25.44      1.99 o 
   6 -10   4       54.30       46.19      2.62 o 
   7 -10   4       30.45       27.80      2.34 o 
  -5  -9   4       39.05       49.71      2.17 o 
  -4  -9   4      260.22      275.88      4.53 o 
  -3  -9   4      261.10      261.74      4.27 o 
  -2  -9   4       54.83       61.88      2.59 o 
  -1  -9   4        2.25        4.97      1.53 o 
   0  -9   4     1600.14     1618.69     18.86 o 
   1  -9   4      983.39      956.05     10.27 o 
   2  -9   4      402.17      387.91      4.94 o 
   3  -9   4      893.52      871.83      9.37 o 
   4  -9   4      423.78      423.35      6.75 o 
   5  -9   4       68.56       68.30      2.47 o 
   6  -9   4      168.31      171.77      7.44 o 
   7  -9   4      267.32      258.93      5.45 o 
  -5  -8   4       10.56       15.21      1.62 o 
  -4  -8   4      233.67      255.66      4.13 o 
  -3  -8   4      622.24      624.90      7.47 o 
  -2  -8   4       30.07       29.28      1.48 o 
  -1  -8   4     1960.06     2016.79     19.89 o 
   0  -8   4      426.77      384.33      5.08 o 
   1  -8   4      252.94      247.63      3.45 o 
   2  -8   4     1794.03     1800.92     16.16 o 
   3  -8   4     2186.68     2085.78     18.54 o 
   4  -8   4      598.96      583.96      8.48 o 
   5  -8   4      311.31      303.26      5.42 o 
   6  -8   4      515.79      512.11      8.18 o 
   7  -8   4      431.75      427.99      7.48 o 
  -6  -7   4       52.55       66.04      4.53 o 
  -5  -7   4        5.50        5.54      0.92 o 
  -4  -7   4      553.41      547.13      6.74 o 
  -3  -7   4       99.05       99.91      3.30 o 
  -2  -7   4       55.77       59.66      2.88 o 
  -1  -7   4      248.52      277.26      3.29 o 
   0  -7   4      638.96      649.81      6.37 o 
   1  -7   4      252.73      266.08      3.04 o 
   2  -7   4     2955.42     2856.95     24.75 o 
   3  -7   4     5001.23     4867.81     48.42 o 
   4  -7   4      199.76      225.98      4.21 o 
   5  -7   4       39.32       39.93      2.38 o 
   6  -7   4      746.20      747.56     10.87 o 
   7  -7   4      496.54      495.25      8.28 o 
  -6  -6   4       21.73       23.21      2.38 o 
  -5  -6   4       29.84       24.90      1.27 o 
  -4  -6   4     2702.26     2716.77     24.13 o 
  -3  -6   4     3533.35     3502.68     30.50 o 
  -2  -6   4      150.30      145.30      2.12 o 
  -1  -6   4     5712.41     5958.96     50.66 o 
   0  -6   4     5427.42     5661.20     52.27 o 
   1  -6   4     1415.70     1415.42     14.75 o 
   2  -6   4     1883.41     2053.72     22.67 o 
   3  -6   4     4828.14     4728.21     50.43 o 
   4  -6   4      209.27      219.73      4.04 o 
   5  -6   4        2.21        3.92      1.26 o 
   6  -6   4      320.82      311.30      5.71 o 
   7  -6   4      198.84      198.33      4.57 o 
  -6  -5   4       22.79       20.69      2.08 o 
  -5  -5   4     1926.05     1970.19     17.96 o 
  -4  -5   4     1777.90     1779.94     16.13 o 
  -3  -5   4     1989.72     2062.10     18.31 o 
  -2  -5   4     1081.05     1094.46     10.07 o 
  -1  -5   4     6241.63     6509.73     55.15 o 
   0  -5   4    17077.81    17301.24    396.19 o 
   1  -5   4     2507.58     2613.54     25.71 o 
   2  -5   4     1810.82     1904.80     19.04 o 
   3  -5   4     2398.68     2296.85     23.36 o 
   4  -5   4     1348.84     1301.11     16.39 o 
   5  -5   4        1.56        2.58      1.10 o 
   6  -5   4      199.48      190.34      5.04 o 
   7  -5   4       80.69       81.30      2.93 o 
  -7  -4   4       91.87       85.26      5.61 o 
  -6  -4   4      344.59      350.21      4.39 o 
  -5  -4   4      512.15      522.43      5.66 o 
  -4  -4   4     1812.58     1852.41     16.63 o 
  -3  -4   4     2752.18     2886.60     25.07 o 
  -2  -4   4      896.63      940.27      8.65 o 
  -1  -4   4     6580.77     6608.82     91.61 o 
   0  -4   4    12464.34    12572.89    871.91 o 
   1  -4   4      580.40      586.48      7.33 o 
   2  -4   4     3520.56     3596.27     35.10 o 
   3  -4   4     1471.69     1372.33     17.03 o 
   4  -4   4      283.71      271.82      4.67 o 
   5  -4   4      136.43      113.98      2.97 o 
   6  -4   4      438.32      423.71     10.51 o 
   7  -4   4      113.84      117.32      3.50 o 
  -7  -3   4      786.59      801.50     22.13 o 
  -6  -3   4      525.77      522.87      6.43 o 
  -5  -3   4      193.78      207.81      2.85 o 
  -4  -3   4     2098.52     2170.53     19.18 o 
  -3  -3   4      526.01      484.45      5.53 o 
  -2  -3   4      212.84      227.47      3.38 o 
  -1  -3   4     1202.03     1177.46     13.98 o 
   0  -3   4     2958.14     2997.72     34.34 o 
   1  -3   4      961.59      946.16     14.57 o 
   2  -3   4     1372.37     1279.66     13.03 o 
   3  -3   4      370.81      349.45      6.30 o 
   4  -3   4       32.88       37.84      2.45 o 
   5  -3   4      845.47      856.61     11.80 o 
   6  -3   4     1256.53     1221.00     16.27 o 
   7  -3   4       40.48       44.41      2.35 o 
  -8  -2   4      175.80      180.93      8.64 o 
  -7  -2   4      593.49      590.64     17.37 o 
  -6  -2   4      532.34      519.10     14.14 o 
  -5  -2   4       98.95       93.35      1.94 o 
  -4  -2   4     2101.15     2091.63     18.39 o 
  -3  -2   4      324.06      291.50      4.25 o 
  -2  -2   4     3271.98     3509.66     40.03 o 
  -1  -2   4      445.84      450.35      5.71 o 
   0  -2   4     3047.41     3017.24     34.52 o 
   1  -2   4      185.14      177.14      2.77 o 
   2  -2   4      842.51      746.14      7.97 o 
   3  -2   4        7.41        5.84      0.83 o 
   4  -2   4       20.61       20.18      1.26 o 
   5  -2   4      303.48      307.28      5.49 o 
   6  -2   4      584.35      575.16      8.99 o 
   7  -2   4       10.82       12.56      1.81 o 
  -8  -1   4      126.79      120.70      6.81 o 
  -7  -1   4      171.87      183.61      7.84 o 
  -6  -1   4       27.29       33.66      7.22 o 
  -5  -1   4      405.12      410.11      5.01 o 
  -4  -1   4     1668.88     1657.39     19.34 o 
  -3  -1   4      175.82      197.78      2.62 o 
  -2  -1   4       76.47       74.36      1.46 o 
  -1  -1   4     9244.68     8578.85    115.23 o 
   0  -1   4     3638.73     3529.26     40.25 o 
   1  -1   4        3.24        4.93      0.45 o 
   2  -1   4     2739.81     2603.08     25.71 o 
   3  -1   4     2725.87     2788.37     32.42 o 
   4  -1   4     1132.44     1158.30     14.94 o 
   5  -1   4       77.11       83.27      2.98 o 
   6  -1   4      269.39      258.18      5.24 o 
   7  -1   4       25.66       22.55      2.32 o 
  -8   0   4       27.94       24.74      3.46 o 
  -7   0   4        9.31        9.61      2.41 o 
  -6   0   4      108.04      111.61      2.52 o 
  -5   0   4      358.13      362.43      5.54 o 
  -4   0   4      238.83      220.98      2.95 o 
  -3   0   4       46.92       41.69      1.11 o 
  -2   0   4     2701.24     2728.32     38.87 o 
  -1   0   4     5445.64     5113.36     65.79 o 
   0   0   4     1058.64     1052.18     12.66 o 
   1   0   4     2382.53     2549.75     29.48 o 
   2   0   4     6307.43     6299.39     61.01 o 
   3   0   4     3486.20     3506.29     34.66 o 
   4   0   4      768.97      770.12     10.69 o 
   5   0   4      134.60      131.97      3.39 o 
   6   0   4      316.55      306.24      7.44 o 
   7   0   4       56.83       62.16      2.81 o 
  -8   1   4        9.52       11.55      2.82 o 
  -7   1   4       75.55       87.50      5.23 o 
  -6   1   4       27.11       23.62      2.90 o 
  -5   1   4      132.15      120.04      2.53 o 
  -4   1   4     1187.37     1188.35     12.10 o 
  -3   1   4      363.70      351.35      4.89 o 
  -2   1   4      621.07      599.07      9.53 o 
  -1   1   4     1270.82     1238.43     18.45 o 
   0   1   4     2005.35     1930.25     22.58 o 
   1   1   4      695.02      732.32      8.82 o 
   2   1   4     1460.96     1447.79     16.68 o 
   3   1   4     1467.41     1440.86     15.14 o 
   4   1   4       26.31       25.94      1.92 o 
   5   1   4      453.82      463.05      7.59 o 
   6   1   4      520.18      527.03      8.79 o 
  -8   2   4       92.67       96.50      5.96 o 
  -7   2   4      600.35      578.88     17.06 o 
  -6   2   4      123.65      130.40      3.11 o 
  -5   2   4     1215.35     1201.72     14.48 o 
  -4   2   4     1877.19     1831.94     22.57 o 
  -3   2   4     1570.19     1558.13     18.02 o 
  -2   2   4       75.99       63.45      2.08 o 
  -1   2   4     7518.51     7486.45     83.08 o 
   0   2   4      667.08      720.88      7.71 o 
   1   2   4       74.37       70.61      1.93 o 
   2   2   4       74.73       64.51      1.62 o 
   3   2   4      285.41      297.62      3.67 o 
   4   2   4      110.77      113.81      3.05 o 
   5   2   4      997.66      994.88     13.86 o 
   6   2   4      172.38      179.47      4.49 o 
  -8   3   4      150.12      153.66      7.67 o 
  -7   3   4      407.41      394.08     13.01 o 
  -6   3   4      215.08      214.74      3.82 o 
  -5   3   4     1509.92     1557.88     18.42 o 
  -4   3   4     1118.71     1072.92     11.10 o 
  -3   3   4      879.04      858.32     10.04 o 
  -2   3   4      224.91      214.59      2.87 o 
  -1   3   4     8521.91     8863.96    127.00 o 
   0   3   4      176.28      215.87     14.39 o 
   1   3   4        0.33        0.70      0.49 o 
   2   3   4      357.95      323.93      3.87 o 
   3   3   4      375.87      375.89      4.48 o 
   4   3   4        3.46        4.12      1.10 o 
   5   3   4      238.84      243.05      5.21 o 
   6   3   4      101.47      109.47      3.61 o 
  -8   4   4      175.24      198.08      8.96 o 
  -7   4   4      104.11      105.94      6.00 o 
  -6   4   4      143.15      136.68      3.79 o 
  -5   4   4      825.67      788.55     10.16 o 
  -4   4   4      698.45      675.01      7.42 o 
  -3   4   4       98.62      100.02      1.87 o 
  -2   4   4     6168.66     6186.79     65.91 o 
  -1   4   4     2618.48     2527.66     22.10 o 
   0   4   4       18.77       29.49      1.57 o 
   1   4   4      823.11      797.79      7.91 o 
   2   4   4     2783.11     2708.45     24.06 o 
   3   4   4     1384.73     1309.65     12.56 o 
   4   4   4      105.33       99.36      3.04 o 
   5   4   4      305.33      296.07      7.70 o 
  -8   5   4      224.25      238.49     10.09 o 
  -7   5   4       12.10       15.55      2.93 o 
  -6   5   4       16.99       11.45      1.28 o 
  -5   5   4      511.49      489.49      6.98 o 
  -4   5   4        8.38        5.76      0.83 o 
  -3   5   4      189.75      218.56     14.27 o 
  -2   5   4     3754.95     3708.40     34.79 o 
  -1   5   4      449.32      465.67      5.30 o 
   0   5   4        2.78        5.06      0.62 o 
   1   5   4     2135.01     2158.54     19.51 o 
   2   5   4     1079.36     1020.66     10.13 o 
   3   5   4      145.43      139.83      2.57 o 
   4   5   4       78.59       72.86      2.79 o 
   5   5   4      250.97      250.62      5.62 o 
  -8   6   4      271.16      270.14     11.06 o 
  -7   6   4        4.99        7.34      2.52 o 
  -6   6   4        3.50        5.07      0.96 o 
  -5   6   4      686.12      659.50     10.07 o 
  -4   6   4      500.96      498.80      7.20 o 
  -3   6   4      404.25      442.06      4.85 o 
  -2   6   4     1817.54     1817.25     18.53 o 
  -1   6   4      850.17      822.90      8.27 o 
   0   6   4      318.20      311.55      3.99 o 
   1   6   4      233.13      236.95      3.42 o 
   2   6   4      534.05      535.46      6.20 o 
   3   6   4       44.03       45.01      1.65 o 
   4   6   4       18.13       16.33      1.79 o 
  -8   7   4      303.12      281.59     11.50 o 
  -7   7   4        3.26        5.36      2.32 o 
  -6   7   4      305.73      297.14      5.17 o 
  -5   7   4      638.78      622.65      8.78 o 
  -4   7   4      773.17      769.33     10.39 o 
  -3   7   4       52.51       50.17      1.40 o 
  -2   7   4      958.35      965.18      9.58 o 
  -1   7   4     1530.62     1528.51     14.40 o 
   0   7   4        2.92        3.62      0.77 o 
   1   7   4       40.51       41.39      1.50 o 
   2   7   4      174.90      179.57      3.13 o 
   3   7   4      112.25      109.19      2.52 o 
  -8   8   4       73.06       82.95      6.09 o 
  -7   8   4        3.14        0.80      2.06 o 
  -6   8   4      261.81      252.73      4.82 o 
  -5   8   4      662.28      666.94      9.50 o 
  -4   8   4      798.88      794.45     10.94 o 
  -3   8   4        0.05        0.07      0.64 o 
  -2   8   4      384.41      407.13      5.41 o 
  -1   8   4      266.67      263.07      3.77 o 
   0   8   4       18.97       23.38      1.21 o 
   1   8   4      131.40      132.03      3.45 o 
   2   8   4      274.71      269.37      4.16 o 
   3   8   4       61.02       56.03      2.23 o 
  -7   9   4        1.11        2.77      2.28 o 
  -6   9   4       52.66       49.96      2.43 o 
  -5   9   4      236.49      248.68      4.93 o 
  -4   9   4      250.28      252.69      4.99 o 
  -3   9   4        3.69        2.60      1.26 o 
  -2   9   4      412.01      443.30      5.95 o 
  -1   9   4        2.11        1.45      0.69 o 
   0   9   4       17.42       17.98      1.18 o 
   1   9   4      180.25      191.39      3.42 o 
   2   9   4      309.48      308.80      4.72 o 
  -7  10   4       54.94       65.27      5.61 o 
  -6  10   4        0.86        0.55      0.98 o 
  -5  10   4       84.31       89.84      4.14 o 
  -4  10   4       20.63       23.17      1.77 o 
  -3  10   4       40.84       31.89      1.93 o 
  -2  10   4      126.18      120.44      2.57 o 
  -1  10   4      115.33      122.42      2.67 o 
   0  10   4       38.24       35.16      1.57 o 
   1  10   4      248.21      248.00      4.15 o 
  -6  11   4        8.23        8.56      2.72 o 
  -5  11   4       42.07       50.86      2.74 o 
  -4  11   4       37.53       42.75      2.33 o 
  -3  11   4      261.35      253.14      5.47 o 
  -2  11   4      179.45      186.24      3.41 o 
  -1  11   4      135.90      148.72      3.05 o 
  -4  12   4       15.52       19.12      1.87 o 
  -3  12   4       99.70      114.74      3.74 o 
   0 -14   5      182.20      191.06      4.01 o 
   1 -14   5      189.30      196.30      3.96 o 
   2 -14   5      352.38      353.73      6.28 o 
   3 -14   5       39.36       48.29      2.00 o 
   4 -14   5        3.81        7.97      1.82 o 
  -1 -13   5      391.52      390.97      8.64 o 
   0 -13   5       12.78       12.46      1.29 o 
   1 -13   5      408.34      394.57      5.83 o 
   2 -13   5     1009.98     1014.23     11.63 o 
   3 -13   5      138.34      137.62      3.00 o 
   4 -13   5      120.18      124.58      5.21 o 
   5 -13   5      253.61      239.77      6.64 o 
  -2 -12   5      331.47      332.35      5.37 o 
  -1 -12   5      448.22      445.80      7.26 o 
   0 -12   5      331.26      320.51      5.01 o 
   1 -12   5     1206.86     1201.05     13.20 o 
   2 -12   5      345.41      338.22      4.98 o 
   3 -12   5       12.60       12.13      1.03 o 
   4 -12   5      959.71      927.55     16.01 o 
   5 -12   5      640.72      629.60     12.03 o 
   6 -12   5      174.98      182.80      7.30 o 
  -3 -11   5       56.76       49.66      2.06 o 
  -2 -11   5      461.40      485.41      6.70 o 
  -1 -11   5       36.98       33.43      1.60 o 
   0 -11   5       15.17       17.79      1.85 o 
   1 -11   5      537.14      533.84      6.79 o 
   2 -11   5      257.89      268.34      4.10 o 
   3 -11   5       14.65       18.42      1.12 o 
   4 -11   5      686.12      694.80     12.55 o 
   5 -11   5      503.85      461.79      9.41 o 
   6 -11   5      164.35      168.78      5.17 o 
  -4 -10   5       58.17       59.01      2.14 o 
  -3 -10   5       85.58       76.62      2.30 o 
  -2 -10   5     1794.77     1777.62     18.38 o 
  -1 -10   5      957.06      918.50     10.33 o 
   0 -10   5       68.75       62.95      1.80 o 
   1 -10   5     1640.64     1656.50     16.88 o 
   2 -10   5     1339.89     1385.68     17.23 o 
   3 -10   5       76.98       88.36      1.98 o 
   4 -10   5       40.82       45.14      2.46 o 
   5 -10   5      242.94      230.00      5.85 o 
   6 -10   5       20.49       21.71      2.04 o 
   7 -10   5       52.39       50.58      4.47 o 
  -5  -9   5      484.78      489.33      6.80 o 
  -4  -9   5        0.21       -0.75      0.75 o 
  -3  -9   5     1101.65     1075.00     11.83 o 
  -2  -9   5      504.59      501.30      6.35 o 
  -1  -9   5     1371.60     1340.92     13.94 o 
   0  -9   5       46.85       61.99      5.84 o 
   1  -9   5     2644.14     2644.05     25.57 o 
   2  -9   5     1549.39     1603.27     16.10 o 
   3  -9   5      555.60      536.64      6.29 o 
   4  -9   5      141.91      145.75      4.20 o 
   5  -9   5      309.78      299.21      8.07 o 
   6  -9   5       69.07       66.19      2.62 o 
   7  -9   5       76.97       76.93      2.93 o 
  -5  -8   5       88.54       89.88      2.63 o 
  -4  -8   5      265.36      259.54      4.14 o 
  -3  -8   5      193.24      214.83      3.48 o 
  -2  -8   5      320.97      339.06      4.59 o 
  -1  -8   5     1336.39     1379.39     14.04 o 
   0  -8   5      275.04      289.46      3.88 o 
   1  -8   5     2365.86     2310.26     22.31 o 
   2  -8   5     1599.80     1604.27     15.86 o 
   3  -8   5       56.46       62.26      3.18 o 
   4  -8   5      580.04      530.05      7.95 o 
   5  -8   5      731.23      738.13     10.64 o 
   6  -8   5       34.99       29.74      1.87 o 
   7  -8   5      104.56       97.56      3.77 o 
  -6  -7   5      355.67      364.41      5.37 o 
  -5  -7   5      389.40      412.58      5.60 o 
  -4  -7   5      144.69      142.97      3.27 o 
  -3  -7   5        2.63       15.17      2.18 o 
  -2  -7   5     1003.62     1012.51     11.51 o 
  -1  -7   5      182.46      186.62      4.17 o 
   0  -7   5      827.64      850.41      8.91 o 
   1  -7   5      270.82      255.03      3.32 o 
   2  -7   5       19.07       31.43      1.27 o 
   3  -7   5      216.89      220.68      3.24 o 
   4  -7   5     1238.43     1126.00     14.67 o 
   5  -7   5     1155.60     1204.00     15.85 o 
   6  -7   5        1.96        2.54      1.04 o 
   7  -7   5       98.41      106.25      4.27 o 
  -6  -6   5      138.58      160.11      3.11 o 
  -5  -6   5      425.95      442.16      5.70 o 
  -4  -6   5        9.68        7.13      1.46 o 
  -3  -6   5       27.07       24.70      1.19 o 
  -2  -6   5     1524.73     1505.57     13.64 o 
  -1  -6   5      198.11      217.40      9.50 o 
   0  -6   5       55.75       43.68      1.08 o 
   1  -6   5     1687.87     1704.35     15.05 o 
   2  -6   5      740.35      795.37      9.99 o 
   3  -6   5      748.22      736.40      8.19 o 
   4  -6   5     1743.26     1684.84     20.90 o 
   5  -6   5     1166.17     1148.48     19.87 o 
   6  -6   5        1.58        0.54      1.52 o 
   7  -6   5       65.85       72.59      2.87 o 
  -6  -5   5      464.27      463.89      7.98 o 
  -5  -5   5       94.61      102.15      2.02 o 
  -4  -5   5       27.51       22.58      0.95 o 
  -3  -5   5     1315.20     1321.25     12.14 o 
  -2  -5   5     5361.47     5665.94     48.16 o 
  -1  -5   5       15.02       16.37      1.71 o 
   0  -5   5     5766.60     5898.96    106.26 o 
   1  -5   5     3233.93     3296.28     32.33 o 
   2  -5   5      530.58      594.95      6.63 o 
   3  -5   5       12.04       21.55      1.92 o 
   4  -5   5     1363.40     1343.82     17.05 o 
   5  -5   5      865.01      828.09     11.56 o 
   6  -5   5       42.29       38.32      2.03 o 
   7  -5   5       45.85       53.85      2.58 o 
  -7  -4   5       55.99       56.10      4.65 o 
  -6  -4   5      927.76      988.53     12.56 o 
  -5  -4   5       52.57       52.00      1.73 o 
  -4  -4   5     1224.05     1252.08     11.61 o 
  -3  -4   5     3840.12     4054.98     34.85 o 
  -2  -4   5     3846.23     3902.84     37.60 o 
  -1  -4   5      731.64      812.03      8.49 o 
   0  -4   5     6919.08     7036.16    165.43 o 
   1  -4   5     5890.28     5786.19     55.95 o 
   2  -4   5     2722.77     2743.15     27.11 o 
   3  -4   5       19.78       23.29      3.05 o 
   4  -4   5     1503.67     1478.73     18.59 o 
   5  -4   5      478.94      427.45      6.97 o 
   6  -4   5        0.01        0.54      1.02 o 
   7  -4   5       27.93       28.48      2.37 o 
  -7  -3   5      310.12      312.75     11.09 o 
  -6  -3   5      350.57      350.39      5.50 o 
  -5  -3   5      253.66      264.83      3.78 o 
  -4  -3   5      580.70      591.86      6.00 o 
  -3  -3   5     5539.13     5924.84     56.80 o 
  -2  -3   5     7232.29     7411.68     77.18 o 
  -1  -3   5       58.28       65.99      1.63 o 
   0  -3   5     9606.19     9499.74    107.23 o 
   1  -3   5     2497.03     2348.18     23.24 o 
   2  -3   5      765.19      722.44      7.87 o 
   3  -3   5      305.29      319.34      5.13 o 
   4  -3   5      533.51      542.70      8.03 o 
   5  -3   5       63.81       65.21      2.33 o 
   6  -3   5       11.90        9.61      2.20 o 
   7  -3   5       83.52       86.33      3.18 o 
  -8  -2   5       96.80       96.63      6.19 o 
  -7  -2   5      330.14      324.87     11.26 o 
  -6  -2   5     1027.57     1060.12     17.00 o 
  -5  -2   5     1252.29     1247.27     13.07 o 
  -4  -2   5      543.38      606.22      6.82 o 
  -3  -2   5     1588.18     1585.28     15.86 o 
  -2  -2   5     3260.69     3284.90     31.71 o 
  -1  -2   5       42.00       56.41      1.93 o 
   0  -2   5      479.18      468.74      6.12 o 
   1  -2   5      415.27      344.66      4.76 o 
   2  -2   5      148.16      149.49      2.29 o 
   3  -2   5      563.47      546.17      7.81 o 
   4  -2   5     1043.17     1034.85     13.70 o 
   5  -2   5        2.10        0.88      0.89 o 
   6  -2   5      232.40      236.33      5.10 o 
   7  -2   5      177.97      175.34      4.54 o 
  -8  -1   5       27.41       22.82      3.44 o 
  -7  -1   5      536.83      522.67     15.74 o 
  -6  -1   5      914.57      951.51     12.06 o 
  -5  -1   5     1408.68     1415.74     16.91 o 
  -4  -1   5      121.57      145.83      2.92 o 
  -3  -1   5     3123.48     3188.53     30.92 o 
  -2  -1   5     3419.03     3407.59     39.44 o 
  -1  -1   5      511.71      533.33      8.18 o 
   0  -1   5      856.24      939.60     11.47 o 
   1  -1   5      960.14      889.64      9.41 o 
   2  -1   5      999.26     1042.73     11.05 o 
   3  -1   5      992.17      998.56     10.80 o 
   4  -1   5      571.89      552.30      8.29 o 
   5  -1   5       14.86       13.50      1.49 o 
   6  -1   5      102.39      117.37      3.52 o 
  -8   0   5       57.33       62.66      5.18 o 
  -7   0   5      369.37      353.69     11.90 o 
  -6   0   5      668.07      715.92     11.33 o 
  -5   0   5      157.88      146.14      4.13 o 
  -4   0   5      147.83      169.26      2.43 o 
  -3   0   5     4034.15     4121.61     45.86 o 
  -2   0   5      574.90      500.89      6.42 o 
  -1   0   5     1828.92     1860.76     21.78 o 
   0   0   5       87.95       65.33      2.33 o 
   1   0   5     2007.87     1875.47     18.91 o 
   2   0   5      694.96      741.00      8.25 o 
   3   0   5      960.57      971.47     10.67 o 
   4   0   5     1352.45     1314.99     17.04 o 
   5   0   5       22.87       21.05      1.63 o 
   6   0   5       86.73       87.97      3.08 o 
  -8   1   5        3.45        6.28      2.50 o 
  -7   1   5       95.49       82.86      5.22 o 
  -6   1   5      127.97      130.25      2.91 o 
  -5   1   5       64.24       72.42      2.01 o 
  -4   1   5       37.62       34.27      1.34 o 
  -3   1   5     5687.01     5614.82     61.92 o 
  -2   1   5      299.72      301.78      4.16 o 
  -1   1   5     1831.51     1792.80     17.75 o 
   0   1   5    13341.86    13139.85    124.39 o 
   1   1   5     5880.25     5751.42     48.90 o 
   2   1   5      228.05      237.84      3.00 o 
   3   1   5     1684.44     1690.23     17.70 o 
   4   1   5     1045.25     1037.43     17.44 o 
   5   1   5      425.76      402.55      7.08 o 
   6   1   5       46.76       41.62      2.35 o 
  -8   2   5        0.07        0.45      2.00 o 
  -7   2   5        1.36        1.92      2.00 o 
  -6   2   5      224.45      235.10      4.17 o 
  -5   2   5       55.26       55.12      1.78 o 
  -4   2   5      515.44      517.54      7.06 o 
  -3   2   5     2733.91     2614.51     29.62 o 
  -2   2   5      143.03      167.80      5.74 o 
  -1   2   5      829.54      852.94      9.04 o 
   0   2   5     3192.50     3113.62     26.89 o 
   1   2   5     3247.82     3298.96     28.61 o 
   2   2   5       38.06       34.35      1.12 o 
   3   2   5     1824.82     1819.47     19.05 o 
   4   2   5     1237.59     1258.23     16.62 o 
   5   2   5      252.29      261.86      5.47 o 
   6   2   5       24.89       28.11      2.11 o 
  -8   3   5        2.10        1.55      2.22 o 
  -7   3   5       51.55       54.51      4.37 o 
  -6   3   5     1165.30     1160.38     14.42 o 
  -5   3   5      243.82      235.27      4.09 o 
  -4   3   5      495.26      463.02      6.52 o 
  -3   3   5     2130.69     2032.49     20.19 o 
  -2   3   5     7447.75     7626.87     80.93 o 
  -1   3   5       11.50        9.10      0.69 o 
   0   3   5     1389.93     1351.64     12.37 o 
   1   3   5      818.65      787.96      7.80 o 
   2   3   5       47.69       49.00      1.40 o 
   3   3   5      479.02      489.50      6.44 o 
   4   3   5     1057.89     1039.19     23.79 o 
   5   3   5        8.53        7.79      1.43 o 
  -8   4   5       41.74       38.69      4.21 o 
  -7   4   5      262.66      263.85     10.07 o 
  -6   4   5      856.53      850.52     11.13 o 
  -5   4   5      126.13      132.56      2.93 o 
  -4   4   5     2256.94     2138.92     25.92 o 
  -3   4   5     3734.19     3669.42     35.70 o 
  -2   4   5     2753.85     2705.42     26.72 o 
  -1   4   5       66.34       76.20      2.28 o 
   0   4   5      477.46      460.89      5.03 o 
   1   4   5     1136.21     1125.20     12.21 o 
   2   4   5        0.04        0.21      0.55 o 
   3   4   5      361.04      347.42      4.50 o 
   4   4   5      106.63      100.05      3.21 o 
   5   4   5        1.22       -0.11      1.56 o 
  -8   5   5       14.80        9.59      2.92 o 
  -7   5   5      154.66      151.34      7.35 o 
  -6   5   5      130.80      135.34      3.13 o 
  -5   5   5       80.71       74.92      2.27 o 
  -4   5   5      422.50      407.53      6.19 o 
  -3   5   5     2365.64     2378.22     23.79 o 
  -2   5   5       85.49       80.92      1.90 o 
  -1   5   5      222.81      213.80      2.94 o 
   0   5   5     1824.92     1817.69     16.63 o 
   1   5   5      873.10      878.00      8.90 o 
   2   5   5      144.51      136.61      3.89 o 
   3   5   5      672.29      652.12      7.34 o 
   4   5   5      248.51      239.59      5.27 o 
  -8   6   5       10.26        0.37      2.50 o 
  -7   6   5       51.24       47.55      4.30 o 
  -6   6   5      243.60      254.09      4.67 o 
  -5   6   5       25.52       24.73      1.55 o 
  -4   6   5      440.47      429.78      6.63 o 
  -3   6   5       82.87       90.71      3.40 o 
  -2   6   5      435.07      464.94      5.23 o 
  -1   6   5      507.86      495.70      5.61 o 
   0   6   5     2410.04     2364.16     21.43 o 
   1   6   5      314.95      307.11      4.45 o 
   2   6   5      398.69      404.04      5.18 o 
   3   6   5      334.12      334.80      5.37 o 
  -8   7   5       18.24       13.83      3.42 o 
  -7   7   5       83.91       89.95      5.87 o 
  -6   7   5       67.05       76.79      2.53 o 
  -5   7   5       16.73       18.95      1.51 o 
  -4   7   5      276.13      250.50      4.74 o 
  -3   7   5       30.64       36.67      2.13 o 
  -2   7   5        0.98        0.42      0.64 o 
  -1   7   5      375.51      373.09      4.71 o 
   0   7   5       56.81       52.86      1.62 o 
   1   7   5      125.72      129.02      2.59 o 
   2   7   5      114.43      114.52      2.55 o 
   3   7   5      200.25      197.16      4.05 o 
  -8   8   5        4.26        4.99      2.71 o 
  -7   8   5      305.79      308.23     11.87 o 
  -6   8   5       42.07       47.08      2.13 o 
  -5   8   5       79.86       73.29      2.54 o 
  -4   8   5      534.43      535.88      8.23 o 
  -3   8   5      385.89      381.16      6.56 o 
  -2   8   5      598.70      614.95      7.62 o 
  -1   8   5      211.68      226.42      3.52 o 
   0   8   5      288.30      275.23      4.07 o 
   1   8   5       79.62       88.24      2.28 o 
   2   8   5        0.22        1.63      0.85 o 
  -7   9   5      161.53      162.79      8.44 o 
  -6   9   5       12.75       13.35      1.45 o 
  -5   9   5       96.30       95.97      3.03 o 
  -4   9   5      459.82      472.20      7.77 o 
  -3   9   5      375.32      394.39      6.91 o 
  -2   9   5       15.65       11.31      1.08 o 
  -1   9   5       89.54       96.68      2.31 o 
   0   9   5      252.84      256.73      4.05 o 
   1   9   5      162.56      164.11      3.25 o 
  -6  10   5       59.90       59.48      2.64 o 
  -5  10   5        9.29        9.59      1.47 o 
  -4  10   5        2.87        6.02      2.82 o 
  -3  10   5      106.81      107.72      3.42 o 
  -2  10   5       10.05        7.95      1.68 o 
  -1  10   5       90.35       96.00      2.44 o 
   0  10   5      144.40      147.69      3.08 o 
  -5  11   5        3.29        2.18      1.18 o 
  -4  11   5       85.36       89.29      3.32 o 
  -3  11   5       11.20       11.74      1.56 o 
  -2  11   5        2.96        3.85      1.30 o 
   0 -14   6      444.82      430.13      6.51 o 
   1 -14   6       32.92       34.44      1.80 o 
   2 -14   6       61.43       63.99      2.27 o 
   3 -14   6      643.40      635.04     12.79 o 
   4 -14   6      313.79      302.10      7.86 o 
  -1 -13   6      177.93      186.76      4.67 o 
   0 -13   6     1079.46     1076.10     12.44 o 
   1 -13   6      239.88      259.71      8.43 o 
   2 -13   6       81.26       90.04      3.05 o 
   3 -13   6      131.11      134.11      4.75 o 
   4 -13   6      156.69      171.28      6.52 o 
   5 -13   6        0.50        2.26      1.54 o 
  -3 -12   6      311.70      322.95      5.41 o 
  -2 -12   6      118.34      118.31      3.18 o 
  -1 -12   6      867.99      869.29     10.42 o 
   0 -12   6     1065.61     1066.36     15.44 o 
   1 -12   6      494.85      509.89      8.95 o 
   2 -12   6        0.92        6.92      2.05 o 
   3 -12   6      332.74      315.59     11.36 o 
   4 -12   6      275.87      263.89      6.75 o 
   5 -12   6       70.93       69.20      3.49 o 
   6 -12   6      130.27      111.84      4.47 o 
  -3 -11   6      193.95      194.05      4.00 o 
  -2 -11   6        2.33        2.34      1.62 o 
  -1 -11   6     1469.67     1506.98     15.99 o 
   0 -11   6     1065.36     1063.06     13.64 o 
   1 -11   6       80.56       79.46      2.11 o 
   2 -11   6      631.63      647.39      7.79 o 
   3 -11   6      679.20      660.50     12.06 o 
   4 -11   6      140.42      138.64      4.59 o 
   5 -11   6      254.03      247.46      6.44 o 
   6 -11   6      387.54      370.49      8.41 o 
  -4 -10   6       91.45       88.72      3.05 o 
  -3 -10   6      256.14      252.12      4.26 o 
  -2 -10   6      189.62      177.51      3.35 o 
  -1 -10   6       44.86       45.19      1.60 o 
   0 -10   6        2.43        2.88      0.69 o 
   1 -10   6       74.13       75.87      1.92 o 
   2 -10   6      815.68      795.77      8.92 o 
   3 -10   6     1074.60     1038.38     16.91 o 
   4 -10   6       11.75       18.10      1.78 o 
   5 -10   6      381.79      383.72      9.85 o 
   6 -10   6      233.64      243.02      6.39 o 
  -5  -9   6       16.66       20.47      2.26 o 
  -4  -9   6      553.26      555.07      7.17 o 
  -3  -9   6      914.11      884.75     10.06 o 
  -2  -9   6       15.97       21.53      2.73 o 
  -1  -9   6     1090.87     1084.25     11.57 o 
   0  -9   6     1141.75     1179.01     12.32 o 
   1  -9   6       32.49       41.75      1.36 o 
   2  -9   6      590.12      621.24      7.08 o 
   3  -9   6      557.01      530.94      9.79 o 
   4  -9   6      178.40      196.84      5.12 o 
   5  -9   6      118.04      119.50      4.02 o 
   6  -9   6      181.04      203.94      5.71 o 
   7  -9   6       42.95       55.10      3.31 o 
  -5  -8   6      380.70      348.87      5.14 o 
  -4  -8   6     1397.91     1381.06     14.53 o 
  -3  -8   6        8.37       13.33      1.94 o 
  -2  -8   6      717.63      684.86      7.81 o 
  -1  -8   6     3430.04     3442.69     32.73 o 
   0  -8   6     2122.40     2129.11     20.73 o 
   1  -8   6     1023.09     1062.53     10.99 o 
   2  -8   6      573.79      545.45      6.18 o 
   3  -8   6      930.39      859.43     14.01 o 
   4  -8   6      388.60      384.38      6.37 o 
   5  -8   6        0.17       -0.06      0.84 o 
   6  -8   6      142.11      148.45      3.88 o 
   7  -8   6       14.79       16.11      1.69 o 
  -6  -7   6       14.37       13.01      1.55 o 
  -5  -7   6       53.19       57.40      1.89 o 
  -4  -7   6       87.98       95.61      2.21 o 
  -3  -7   6      484.45      470.20      5.78 o 
  -2  -7   6      722.24      691.48      7.71 o 
  -1  -7   6     5240.56     5334.01     51.19 o 
   0  -7   6     1280.24     1255.46     12.63 o 
   1  -7   6      274.28      291.27      3.96 o 
   2  -7   6      999.69     1017.83     10.42 o 
   3  -7   6     2673.72     2664.56     31.83 o 
   4  -7   6      201.01      213.66      4.27 o 
   5  -7   6      179.87      152.45      3.85 o 
   6  -7   6      228.21      244.88      5.21 o 
   7  -7   6       49.88       42.76      2.38 o 
  -6  -6   6      151.50      142.92      3.87 o 
  -5  -6   6      274.11      264.55      3.97 o 
  -4  -6   6      520.16      573.29     20.86 o 
  -3  -6   6     1007.16      963.36     10.17 o 
  -2  -6   6      673.98      728.44     17.03 o 
  -1  -6   6      424.25      401.26      4.76 o 
   0  -6   6       16.13       13.78      0.88 o 
   1  -6   6      413.18      441.67      4.53 o 
   2  -6   6     2128.49     2136.32     21.55 o 
   3  -6   6     1431.37     1470.99     18.39 o 
   4  -6   6       20.29       20.21      1.37 o 
   5  -6   6      621.33      598.34      9.11 o 
   6  -6   6      768.60      780.19     11.58 o 
   7  -6   6       45.26       43.29      2.66 o 
  -6  -5   6       26.64       22.34      1.66 o 
  -5  -5   6      236.82      239.66      3.59 o 
  -4  -5   6     1823.59     1793.45     16.28 o 
  -3  -5   6     2000.58     1998.06     17.80 o 
  -2  -5   6        1.71        3.82      0.54 o 
  -1  -5   6       16.62       13.04      0.99 o 
   0  -5   6      430.67      445.61      4.50 o 
   1  -5   6      201.60      191.40      2.36 o 
   2  -5   6     2722.28     2719.28     27.10 o 
   3  -5   6     1417.10     1496.80     18.65 o 
   4  -5   6      502.61      479.36      7.43 o 
   5  -5   6      512.40      498.76      7.97 o 
   6  -5   6      668.98      673.20     10.37 o 
   7  -5   6       23.86       26.98      2.01 o 
  -6  -4   6        1.76        0.21      0.88 o 
  -5  -4   6     1085.56     1056.57     13.17 o 
  -4  -4   6     3833.41     3952.59     34.17 o 
  -3  -4   6       18.55       20.06      1.07 o 
  -2  -4   6     1502.95     1570.74     15.79 o 
  -1  -4   6     6454.96     6750.15    108.45 o 
   0  -4   6     2196.64     2231.00     21.91 o 
   1  -4   6     1571.16     1616.36     19.41 o 
   2  -4   6     1863.63     1868.09     18.95 o 
   3  -4   6     2169.09     2321.10     27.94 o 
   4  -4   6       73.89       75.23      2.36 o 
   5  -4   6      379.69      390.56      6.70 o 
   6  -4   6      718.25      706.75     10.80 o 
   7  -4   6       16.25       17.92      1.77 o 
  -7  -3   6        5.71       10.13      2.73 o 
  -6  -3   6       34.15       33.81      1.64 o 
  -5  -3   6      824.27      824.37     10.67 o 
  -4  -3   6     1309.02     1369.40     16.80 o 
  -3  -3   6     1800.44     1877.83     18.76 o 
  -2  -3   6     4327.58     4517.53     43.40 o 
  -1  -3   6     7605.61     7875.68    118.72 o 
   0  -3   6     4727.02     4923.30     47.10 o 
   1  -3   6      975.27     1008.10     10.64 o 
   2  -3   6     7822.16     7914.26     76.49 o 
   3  -3   6     2218.61     2319.37     27.90 o 
   4  -3   6       81.32       76.45      2.50 o 
   5  -3   6      438.54      426.98      8.47 o 
   6  -3   6      291.12      275.04      5.64 o 
   7  -3   6       41.29       41.20      2.48 o 
  -8  -2   6      203.91      206.05      9.21 o 
  -7  -2   6       84.92       90.51      5.57 o 
  -6  -2   6        0.06        1.93      0.87 o 
  -5  -2   6      906.58      921.70     11.72 o 
  -4  -2   6     1909.83     1898.62     19.10 o 
  -3  -2   6      231.78      229.38      3.08 o 
  -2  -2   6     7043.26     7145.83     71.27 o 
  -1  -2   6     6670.48     6547.29     62.43 o 
   0  -2   6      538.84      515.91      6.84 o 
   1  -2   6      488.43      466.02      5.46 o 
   2  -2   6     2052.23     1914.22     19.48 o 
   3  -2   6      812.49      806.51     10.96 o 
   4  -2   6       24.41       29.10      1.66 o 
   5  -2   6      501.67      468.66      7.76 o 
   6  -2   6      100.13      114.06      3.55 o 
  -8  -1   6      239.90      239.32      9.92 o 
  -7  -1   6      340.28      334.37     11.50 o 
  -6  -1   6      145.11      144.31      3.18 o 
  -5  -1   6     1854.26     1940.65     22.78 o 
  -4  -1   6     1906.96     1877.30     21.83 o 
  -3  -1   6       64.79       76.30      1.72 o 
  -2  -1   6      538.56      551.34      8.75 o 
  -1  -1   6     2028.85     1929.11     19.10 o 
   0  -1   6     4238.10     4465.88     42.93 o 
   1  -1   6      453.27      437.87      6.14 o 
   2  -1   6      497.63      462.66      5.65 o 
   3  -1   6      143.03      144.56      3.27 o 
   4  -1   6      136.71      131.52      3.36 o 
   5  -1   6      442.17      434.92      7.43 o 
   6  -1   6       74.18       77.33      3.05 o 
  -8   0   6      235.39      237.02      9.92 o 
  -7   0   6      369.14      355.76     12.16 o 
  -6   0   6      158.12      170.04      7.74 o 
  -5   0   6     1243.58     1175.27     14.45 o 
  -4   0   6     3014.55     2953.86     33.48 o 
  -3   0   6      767.04      754.39      9.56 o 
  -2   0   6     1913.12     1960.64     19.42 o 
  -1   0   6      737.53      610.48      6.71 o 
   0   0   6      244.10      254.36      3.31 o 
   1   0   6       26.19       27.87      0.89 o 
   2   0   6      196.50      182.53      2.52 o 
   3   0   6       13.90       13.71      1.28 o 
   4   0   6      259.98      250.80      4.96 o 
   5   0   6       85.10       81.18      2.88 o 
   6   0   6        3.05        5.14      1.38 o 
  -8   1   6      246.85      263.75     10.56 o 
  -7   1   6      223.44      229.33      9.21 o 
  -6   1   6       90.51       97.86      3.40 o 
  -5   1   6      693.77      686.08      9.19 o 
  -4   1   6      270.62      249.03      5.23 o 
  -3   1   6      131.34      123.95      3.25 o 
  -2   1   6      283.97      251.90     13.68 o 
  -1   1   6     1882.83     1716.08     17.24 o 
   0   1   6      118.13      150.07      4.55 o 
   1   1   6      111.46      106.02      2.08 o 
   2   1   6     1952.59     1894.84     17.08 o 
   3   1   6      360.78      388.02     20.10 o 
   4   1   6        8.94        9.58      2.01 o 
   5   1   6      581.14      556.37      9.10 o 
  -8   2   6       55.20       65.11      5.12 o 
  -7   2   6      113.67      110.64      6.15 o 
  -6   2   6       23.69       27.79      2.81 o 
  -5   2   6      460.01      470.52      6.87 o 
  -4   2   6       79.91       82.03      2.18 o 
  -3   2   6      621.26      628.17      8.32 o 
  -2   2   6      581.96      533.36      6.08 o 
  -1   2   6     1319.39     1272.17     13.15 o 
   0   2   6      247.87      226.69      2.87 o 
   1   2   6     2121.87     2138.54     19.10 o 
   2   2   6     3609.35     3522.36     30.80 o 
   3   2   6        2.52        2.47      0.96 o 
   4   2   6      146.80      141.64      3.77 o 
   5   2   6      202.82      193.60      4.69 o 
  -8   3   6       11.28       18.22      3.36 o 
  -7   3   6       77.09       89.05      5.46 o 
  -6   3   6       41.67       40.79      1.83 o 
  -5   3   6      449.60      434.68      6.50 o 
  -4   3   6        0.55        1.60      0.77 o 
  -3   3   6      274.34      273.57      4.50 o 
  -2   3   6     1481.25     1487.22     25.85 o 
  -1   3   6     1012.46      978.80     10.57 o 
   0   3   6       38.74       45.73      1.29 o 
   1   3   6     1192.06     1207.12     11.95 o 
   2   3   6      939.13      899.57      9.04 o 
   3   3   6      828.56      827.62     11.78 o 
   4   3   6      154.96      158.63      4.55 o 
   5   3   6      328.40      327.27      7.44 o 
  -8   4   6       30.91       39.57      4.34 o 
  -7   4   6       24.66       25.83      3.35 o 
  -6   4   6      230.19      226.91      4.33 o 
  -5   4   6     1268.78     1217.30     15.20 o 
  -4   4   6       97.31      100.99      8.02 o 
  -3   4   6        0.27        0.44      1.26 o 
  -2   4   6     1831.01     1795.23     18.37 o 
  -1   4   6     1768.93     1693.82     16.07 o 
   0   4   6      177.28      179.05      2.66 o 
   1   4   6     2431.08     2445.41     21.93 o 
   2   4   6      590.85      570.29      6.43 o 
   3   4   6       35.62       35.72      2.37 o 
   4   4   6      257.22      244.88      5.55 o 
  -8   5   6      185.02      170.23      8.42 o 
  -7   5   6       65.92       61.15      4.77 o 
  -6   5   6      339.90      322.56      5.53 o 
  -5   5   6     1386.48     1331.26     16.56 o 
  -4   5   6     1042.04      971.26     12.59 o 
  -3   5   6      135.51      125.15      3.00 o 
  -2   5   6     2002.56     1981.69     17.91 o 
  -1   5   6      328.17      311.16      4.35 o 
   0   5   6       56.94       64.27      1.68 o 
   1   5   6        2.76        2.38      0.70 o 
   2   5   6      434.16      417.92      5.26 o 
   3   5   6       18.61       16.10      1.64 o 
   4   5   6       83.63       86.64      5.59 o 
  -8   6   6      156.24      169.43      8.55 o 
  -7   6   6       22.77       19.55      3.33 o 
  -6   6   6      320.05      299.00      5.38 o 
  -5   6   6      518.76      539.41      8.07 o 
  -4   6   6      361.17      348.59      5.86 o 
  -3   6   6      265.90      233.26      5.65 o 
  -2   6   6      718.34      746.56      8.88 o 
  -1   6   6     1599.26     1543.07     15.45 o 
   0   6   6        8.70       11.78      0.92 o 
   1   6   6      591.88      573.80      8.86 o 
   2   6   6      427.20      411.46      5.39 o 
   3   6   6       54.17       52.03      2.57 o 
  -8   7   6       61.39       62.43      5.46 o 
  -7   7   6       34.91       37.25      4.17 o 
  -6   7   6       33.78       33.16      1.84 o 
  -5   7   6      146.80      154.21      3.66 o 
  -4   7   6        5.81        8.87      2.64 o 
  -3   7   6      811.72      753.33     17.22 o 
  -2   7   6      388.93      416.31      5.98 o 
  -1   7   6       14.46       15.95      1.51 o 
   0   7   6       67.42       68.10      1.88 o 
   1   7   6      442.12      415.99      5.45 o 
   2   7   6       84.27       91.58      2.39 o 
  -7   8   6       26.61       33.83      4.28 o 
  -6   8   6       64.92       59.42      2.43 o 
  -5   8   6        2.86        5.29      1.10 o 
  -4   8   6       26.27       22.42      2.46 o 
  -3   8   6        0.36        2.62      1.04 o 
  -2   8   6      242.60      236.52      5.01 o 
  -1   8   6       63.40       65.37      1.89 o 
   0   8   6      156.75      170.17      3.15 o 
   1   8   6      385.92      370.53      5.21 o 
  -7   9   6        0.03        1.23      2.47 o 
  -6   9   6      129.04      134.01      4.28 o 
  -5   9   6      186.47      193.37      4.56 o 
  -4   9   6        9.72       12.13      1.45 o 
  -3   9   6       78.69       83.01      3.13 o 
  -2   9   6      152.17      155.85      4.12 o 
  -1   9   6       26.03       31.37      1.50 o 
   0   9   6       70.59       74.29      2.21 o 
  -6  10   6      195.05      194.64      4.73 o 
  -5  10   6       60.34       63.98      2.83 o 
  -4  10   6       20.48       22.06      1.89 o 
  -3  10   6      102.74      115.47      3.68 o 
  -2  10   6      191.10      183.59      7.28 o 
  -1  10   6      103.78      121.27      3.32 o 
   0 -14   7      210.63      216.81      4.31 o 
   1 -14   7      223.32      219.75      4.21 o 
   2 -14   7      191.98      201.12      3.95 o 
   3 -14   7       30.78       32.69      2.82 o 
   4 -14   7      482.02      510.33     11.14 o 
  -1 -13   7       58.38       59.66      2.33 o 
   0 -13   7      162.68      160.74      3.47 o 
   1 -13   7      804.59      799.99     12.45 o 
   2 -13   7      298.77      306.70      4.88 o 
   3 -13   7        1.32       -0.46      1.20 o 
   4 -13   7      268.25      279.61     10.76 o 
   5 -13   7      170.99      163.80      5.43 o 
  -3 -12   7      503.50      506.22      7.24 o 
  -2 -12   7     1055.20     1046.89     12.20 o 
  -1 -12   7      110.49      115.00      2.90 o 
   0 -12   7       99.21      102.31      2.63 o 
   1 -12   7     1508.49     1519.26     16.14 o 
   2 -12   7      632.68      677.32     20.45 o 
   3 -12   7       72.25       76.33      3.51 o 
   4 -12   7      162.45      173.05      5.32 o 
   5 -12   7       54.80       58.40      3.30 o 
  -3 -11   7      605.71      590.80      7.78 o 
  -2 -11   7     1752.28     1734.38     18.18 o 
  -1 -11   7      291.47      316.46      4.86 o 
   0 -11   7      331.86      321.03      4.78 o 
   1 -11   7     1357.87     1360.24     14.39 o 
   2 -11   7      388.29      380.64      5.50 o 
   3 -11   7        1.32        1.30      1.25 o 
   4 -11   7      226.63      221.99      5.98 o 
   5 -11   7      192.01      184.53      5.49 o 
   6 -11   7        0.51       -1.03      1.34 o 
  -4 -10   7        2.09        0.65      0.87 o 
  -3 -10   7     1356.41     1335.91     14.44 o 
  -2 -10   7      936.58      940.31     10.62 o 
  -1 -10   7      111.67      111.71      2.47 o 
   0 -10   7      313.88      329.36      7.85 o 
   1 -10   7      705.09      710.13      8.15 o 
   2 -10   7      115.02      116.06      2.87 o 
   3 -10   7      953.31      940.27     15.76 o 
   4 -10   7      945.02      888.24     17.82 o 
   5 -10   7      252.63      264.10      6.60 o 
   6 -10   7       21.04       26.01      2.42 o 
  -5  -9   7      210.48      225.68      4.07 o 
  -4  -9   7       45.31       44.83      1.78 o 
  -3  -9   7      887.98      893.12     10.11 o 
  -2  -9   7      270.64      250.63      5.27 o 
  -1  -9   7        0.96        1.34      0.82 o 
   0  -9   7      368.48      368.79      4.81 o 
   1  -9   7      373.87      388.02      4.94 o 
   2  -9   7        1.52        3.81      1.42 o 
   3  -9   7     1424.29     1367.11     21.16 o 
   4  -9   7      737.25      689.15     12.28 o 
   5  -9   7      247.91      245.24      6.21 o 
   6  -9   7      123.94      126.66      6.05 o 
  -5  -8   7      648.76      633.95      7.85 o 
  -4  -8   7        3.00        8.16      4.23 o 
  -3  -8   7      335.24      316.84      4.49 o 
  -2  -8   7      479.88      459.77      5.72 o 
  -1  -8   7       34.56       36.40      2.80 o 
   0  -8   7      898.96      967.28     10.19 o 
   1  -8   7     2268.51     2307.50     22.32 o 
   2  -8   7      189.72      206.43      3.73 o 
   3  -8   7      537.71      499.02      9.30 o 
   4  -8   7      380.46      352.25      7.45 o 
   5  -8   7      220.29      225.66      5.83 o 
   6  -8   7      148.78      139.35      3.86 o 
  -6  -7   7      484.94      470.69      8.51 o 
  -5  -7   7      235.77      249.82      5.34 o 
  -4  -7   7      259.37      237.66      3.70 o 
  -3  -7   7     1229.20     1232.92     12.82 o 
  -2  -7   7     1834.28     1816.67     18.00 o 
  -1  -7   7        0.11        1.78      1.18 o 
   0  -7   7     3263.14     3139.84     29.77 o 
   1  -7   7     3544.28     3515.46     33.12 o 
   2  -7   7     1710.41     1750.98     17.11 o 
   4  -7   7      938.10      905.80     18.86 o 
   5  -7   7      366.48      371.90      6.66 o 
   6  -7   7       15.09       12.26      1.54 o 
  -6  -6   7      278.33      278.19     12.71 o 
  -5  -6   7        7.81       16.99      2.43 o 
  -4  -6   7      306.40      311.74      4.32 o 
  -3  -6   7     1665.47     1646.59     16.41 o 
  -2  -6   7     2042.46     2105.05     24.00 o 
  -1  -6   7       19.54       29.25      1.91 o 
   0  -6   7     5051.82     4991.93     56.67 o 
   1  -6   7     4184.18     4090.23     40.24 o 
   2  -6   7     1378.64     1427.62     12.97 o 
   3  -6   7      266.91      278.29      4.99 o 
   4  -6   7     1937.33     1980.85     24.67 o 
   5  -6   7      251.14      248.81      5.08 o 
   6  -6   7       23.35       24.00      1.84 o 
  -7  -5   7        6.54        6.88      1.96 o 
  -6  -5   7      263.82      261.19      5.46 o 
  -5  -5   7      368.84      354.16      6.61 o 
  -4  -5   7       66.68       69.72      2.89 o 
  -3  -5   7     1153.01     1216.03     14.48 o 
  -2  -5   7      887.77      824.89      7.90 o 
  -1  -5   7       39.69       41.02      1.37 o 
   0  -5   7     1304.48     1260.85     11.47 o 
   1  -5   7      847.90      831.06      7.92 o 
   2  -5   7      295.05      320.68      4.23 o 
   3  -5   7      883.23      903.79     25.86 o 
   4  -5   7     1804.29     1815.90     22.81 o 
   5  -5   7       97.90       88.38      2.91 o 
   6  -5   7       76.67       68.80      2.79 o 
  -7  -4   7      234.45      272.22      7.92 o 
  -6  -4   7      642.81      671.05     10.79 o 
  -5  -4   7     1184.91     1117.52     14.04 o 
  -4  -4   7        1.29       -0.62      0.67 o 
  -3  -4   7      456.78      455.00      4.81 o 
  -2  -4   7     1829.21     1803.63     16.02 o 
  -1  -4   7      789.87      836.98      7.90 o 
   0  -4   7      747.98      802.62      7.64 o 
   1  -4   7     1677.68     1706.48     15.25 o 
   2  -4   7       53.69       40.67      1.27 o 
   3  -4   7     1354.42     1359.98     17.34 o 
   4  -4   7      576.28      586.97      9.35 o 
   5  -4   7        4.35        4.93      1.50 o 
   6  -4   7       98.11       96.05      3.32 o 
  -7  -3   7      248.18      256.99      7.51 o 
  -6  -3   7      769.00      782.69     10.57 o 
  -5  -3   7      395.77      410.88      6.24 o 
  -4  -3   7      366.14      362.54      5.49 o 
  -3  -3   7     1876.42     1864.13     18.74 o 
  -2  -3   7     1505.20     1442.71     17.02 o 
  -1  -3   7      212.02      221.53      3.45 o 
   0  -3   7      696.07      753.72      7.23 o 
   1  -3   7     1738.96     1816.67     16.19 o 
   2  -3   7        0.17        1.54      0.50 o 
   3  -3   7      315.33      309.68      5.34 o 
   4  -3   7     1396.87     1364.05     17.77 o 
   5  -3   7       67.49       63.27      2.77 o 
   6  -3   7       30.65       35.39      2.36 o 
  -8  -2   7        6.05        2.90      2.39 o 
  -7  -2   7      135.34      142.34      3.38 o 
  -6  -2   7      133.54      148.46      3.34 o 
  -5  -2   7      160.61      169.62      4.31 o 
  -4  -2   7     1160.70     1163.76     14.30 o 
  -3  -2   7     2876.99     2992.40     29.27 o 
  -2  -2   7      762.40      783.28      8.42 o 
  -1  -2   7     1296.32     1237.74     12.70 o 
   0  -2   7     4138.11     4236.93     36.29 o 
   1  -2   7     6996.03     7053.46     59.82 o 
   2  -2   7      237.19      280.21      4.11 o 
   3  -2   7     1176.61     1181.63     15.46 o 
   4  -2   7     1311.15     1278.42     16.92 o 
   5  -2   7      129.35      131.53      3.71 o 
   6  -2   7        7.17        9.20      1.95 o 
  -8  -1   7        3.73        1.36      2.28 o 
  -7  -1   7      115.62      109.25      2.98 o 
  -6  -1   7        9.19       10.89      1.71 o 
  -5  -1   7      329.72      358.83      5.66 o 
  -4  -1   7     1543.83     1585.36     18.91 o 
  -3  -1   7     2556.81     2621.96     25.81 o 
  -2  -1   7       84.15       84.57      1.60 o 
  -1  -1   7     4632.97     4525.98     43.63 o 
   0  -1   7     1591.43     1467.50     13.27 o 
   1  -1   7      921.24      900.14      8.60 o 
   2  -1   7       11.81       16.75      0.79 o 
   3  -1   7     1110.81     1121.05     20.32 o 
   4  -1   7      427.37      423.70      7.16 o 
   5  -1   7      142.53      152.73      4.02 o 
   6  -1   7       21.09       19.58      1.88 o 
  -8   0   7        0.33       -1.91      1.94 o 
  -7   0   7      593.99      600.74      9.04 o 
  -6   0   7      342.43      352.75      8.34 o 
  -5   0   7       24.19       26.66      1.48 o 
  -4   0   7      525.58      519.56      7.33 o 
  -3   0   7      836.60      795.68     12.98 o 
  -2   0   7      793.07      814.13      8.73 o 
  -1   0   7       58.81       78.70      1.63 o 
   0   0   7     2157.66     2132.09     18.87 o 
   1   0   7      350.06      347.33      4.00 o 
   2   0   7        5.99        6.38      0.63 o 
   3   0   7      665.12      675.97      9.84 o 
   4   0   7       15.52       11.84      1.37 o 
   5   0   7        9.25        6.35      1.40 o 
  -8   1   7      200.99      207.27      9.17 o 
  -7   1   7      824.16      842.87     11.46 o 
  -6   1   7      900.68      916.44     12.06 o 
  -5   1   7        1.34        1.42      0.79 o 
  -4   1   7     1058.90     1009.81     12.72 o 
  -3   1   7     3689.41     3554.75     40.08 o 
  -2   1   7      173.65      133.72      2.36 o 
  -1   1   7      190.18      195.93      2.91 o 
   0   1   7      580.03      541.61      5.62 o 
   1   1   7       74.46       75.18      2.41 o 
   2   1   7        0.10       10.84      1.06 o 
   3   1   7       68.40       65.41      2.36 o 
   4   1   7       52.74       48.72      2.29 o 
   5   1   7       23.31       31.31      2.19 o 
  -8   2   7      184.40      182.26      8.59 o 
  -7   2   7      241.22      241.28      4.69 o 
  -6   2   7      488.88      477.83      7.24 o 
  -5   2   7       71.02       71.30      2.21 o 
  -4   2   7      337.28      300.48      4.95 o 
  -3   2   7      252.26      225.51      4.06 o 
  -2   2   7      144.39      137.20      2.30 o 
  -1   2   7      123.10      122.99      1.91 o 
   0   2   7      954.61      939.81      9.10 o 
   1   2   7      482.32      493.44      6.96 o 
   2   2   7      190.97      188.69      2.90 o 
   3   2   7       99.33       93.76      3.62 o 
   4   2   7      202.93      196.59      4.61 o 
   5   2   7       14.19       14.65      1.77 o 
  -8   3   7       14.49       10.88      2.92 o 
  -7   3   7       32.68       33.21      2.45 o 
  -6   3   7      369.07      366.96      6.07 o 
  -5   3   7       57.99       60.43      2.13 o 
  -4   3   7      971.59      930.80     12.06 o 
  -3   3   7       86.95       90.97      3.89 o 
  -2   3   7      273.84      293.35      4.05 o 
  -1   3   7     1404.03     1394.18     14.62 o 
   0   3   7     2368.14     2319.81     20.77 o 
   1   3   7        5.17        6.49      0.99 o 
   2   3   7     1297.53     1326.36     13.06 o 
   3   3   7      635.97      613.29      9.48 o 
   4   3   7      197.52      209.41      4.92 o 
  -8   4   7        1.11        2.50      2.30 o 
  -7   4   7      157.78      160.77      4.81 o 
  -6   4   7       27.81       25.55      1.58 o 
  -5   4   7       51.11       49.28      2.02 o 
  -4   4   7      222.59      212.02      4.11 o 
  -3   4   7        5.51        6.75      0.92 o 
  -2   4   7       89.36       83.01      2.07 o 
  -1   4   7      722.01      699.34      7.77 o 
   0   4   7      987.85      892.11      8.97 o 
   1   4   7       91.76       95.59      2.12 o 
   2   4   7      216.05      236.60      3.60 o 
   3   4   7      871.53      830.51     12.19 o 
   4   4   7      378.15      375.26      8.35 o 
  -8   5   7        4.17        5.59      2.65 o 
  -7   5   7      168.60      165.71      3.91 o 
  -6   5   7       96.99       92.52      2.78 o 
  -5   5   7       81.12       76.13      2.51 o 
  -4   5   7      892.14      873.42     11.73 o 
  -3   5   7     1433.49     1352.24     16.99 o 
  -2   5   7      137.22      136.07      4.19 o 
  -1   5   7     1034.51     1043.54     11.14 o 
   0   5   7     1555.96     1508.75     14.38 o 
   1   5   7       32.13       39.12      1.51 o 
   2   5   7      295.35      312.10      4.44 o 
   3   5   7      324.57      319.78      6.35 o 
  -8   6   7      128.41      131.86      7.59 o 
  -7   6   7      247.53      243.62      4.98 o 
  -6   6   7        0.23        0.63      1.15 o 
  -5   6   7      246.76      240.69      4.78 o 
  -4   6   7     1451.11     1419.24     17.92 o 
  -3   6   7     1076.43     1013.35     13.56 o 
  -2   6   7       15.00       13.24      1.34 o 
  -1   6   7      942.11      966.09      9.88 o 
   0   6   7      261.83      236.32      3.61 o 
   1   6   7      320.25      328.27      4.60 o 
   2   6   7       66.13       64.99      2.05 o 
  -7   7   7      191.50      203.37      6.13 o 
  -6   7   7       36.10       33.36      1.92 o 
  -5   7   7       36.88       32.97      1.91 o 
  -4   7   7      536.02      545.06      8.54 o 
  -3   7   7      418.43      428.00      9.30 o 
  -2   7   7       87.59       93.53      3.04 o 
  -1   7   7      531.87      564.04      6.64 o 
   0   7   7      560.82      565.20      7.02 o 
   1   7   7       32.53       32.91      1.55 o 
  -7   8   7      185.05      207.38      4.80 o 
  -6   8   7       77.97       82.82      2.93 o 
  -5   8   7       54.45       43.80      3.61 o 
  -4   8   7      320.13      336.61     11.79 o 
  -3   8   7       87.64       91.39      3.14 o 
  -2   8   7       42.27       38.49      2.78 o 
  -1   8   7      182.15      179.43      3.68 o 
   0   8   7      131.36      137.54      3.66 o 
  -6   9   7        7.52       13.17      1.67 o 
  -5   9   7       16.58       12.81      1.61 o 
  -4   9   7        0.70        0.28      1.38 o 
  -3   9   7       69.79       75.80      3.00 o 
  -2   9   7        7.25        6.04      1.40 o 
  -1   9   7      113.72      109.93      5.05 o 
  -4  10   7       47.41       55.46      2.76 o 
  -3  10   7       31.11       33.71      2.26 o 
   0 -14   8      220.75      212.72      4.23 o 
   1 -14   8        7.65        4.96      1.15 o 
   2 -14   8      285.25      291.00      4.92 o 
   3 -14   8      276.93      270.56      7.50 o 
  -1 -13   8      190.82      185.29      4.05 o 
   0 -13   8        7.69        5.09      1.02 o 
   1 -13   8       85.65       90.68      2.62 o 
   2 -13   8     1017.07      992.83     11.47 o 
   3 -13   8      624.32      662.53     13.06 o 
   4 -13   8       46.64       47.64      3.18 o 
  -3 -12   8       68.17       65.79      2.42 o 
  -2 -12   8        2.49       -0.66      1.01 o 
  -1 -12   8      262.35      256.92      4.40 o 
   0 -12   8      301.69      307.93      4.84 o 
   1 -12   8       91.51       92.57      2.45 o 
   2 -12   8      799.96      785.81     11.41 o 
   3 -12   8      604.42      596.31     11.73 o 
   4 -12   8      193.91      195.17     10.92 o 
   5 -12   8      133.70      136.71      6.01 o 
  -3 -11   8       82.52       78.64      2.40 o 
  -2 -11   8      312.25      314.08      4.93 o 
  -1 -11   8     1743.61     1773.16     18.36 o 
   0 -11   8     1553.34     1574.15     16.42 o 
   1 -11   8       24.74       28.70      3.80 o 
   2 -11   8      833.09      821.99     11.81 o 
   3 -11   8      836.20      835.79     14.75 o 
   4 -11   8       82.90       92.66      3.85 o 
   5 -11   8       76.86       81.48      3.69 o 
  -4 -10   8      475.09      491.97      6.75 o 
  -3 -10   8       42.69       40.89      1.86 o 
  -2 -10   8      652.94      633.15      7.88 o 
  -1 -10   8     3364.78     3323.09     32.15 o 
   0 -10   8      891.13      925.18     10.22 o 
   1 -10   8       65.95       65.28      2.08 o 
   2 -10   8      441.90      472.12      5.88 o 
   3 -10   8      818.04      759.12     13.41 o 
   4 -10   8       96.05      101.86      3.86 o 
   5 -10   8       23.66       23.08      3.27 o 
   6 -10   8       43.18       37.62      2.88 o 
  -5  -9   8      259.93      268.29      6.08 o 
  -4  -9   8      871.15      862.79     10.01 o 
  -3  -9   8      124.32      121.26      2.73 o 
  -2  -9   8      373.37      404.75      5.42 o 
  -1  -9   8     1092.80     1123.08     11.96 o 
   0  -9   8      347.72      350.65      4.84 o 
   1  -9   8       13.70       13.50      0.83 o 
   2  -9   8     1589.22     1646.61     18.82 o 
   3  -9   8      440.39      420.81      8.52 o 
   4  -9   8       69.02       82.76      6.96 o 
   5  -9   8       53.56       42.16      2.72 o 
   6  -9   8      170.44      178.01      5.65 o 
  -5  -8   8      358.14      351.83      6.97 o 
  -4  -8   8      719.10      721.28      8.48 o 
  -3  -8   8      402.07      382.20      5.16 o 
  -2  -8   8      180.81      172.59      2.94 o 
  -1  -8   8       15.32       22.28      1.65 o 
   0  -8   8        6.89        2.60      0.53 o 
   1  -8   8      338.31      322.66      4.23 o 
   2  -8   8      554.74      542.92      6.25 o 
   3  -8   8       29.68       28.65      2.01 o 
   4  -8   8      566.81      562.92     10.60 o 
   5  -8   8      291.87      259.17      6.54 o 
   6  -8   8      198.33      218.78      6.26 o 
  -6  -7   8       12.80       13.46      1.72 o 
  -5  -7   8      545.42      554.33      9.51 o 
  -4  -7   8      260.38      262.43      3.97 o 
  -3  -7   8      115.78      122.40      3.03 o 
  -2  -7   8       78.53      105.36      5.45 o 
  -1  -7   8      721.32      768.42      8.41 o 
   0  -7   8      788.27      816.72      8.79 o 
   1  -7   8      731.83      741.02      8.06 o 
   2  -7   8      205.74      219.83      3.81 o 
   3  -7   8       19.11       21.28      2.59 o 
   4  -7   8      178.63      194.18      4.86 o 
   5  -7   8      432.29      445.91      7.67 o 
   6  -7   8      449.84      479.08      8.44 o 
  -6  -6   8       21.13       26.23      3.51 o 
  -5  -6   8      230.81      229.18      5.10 o 
  -4  -6   8      140.01      134.60      2.93 o 
  -3  -6   8      340.04      309.14      4.20 o 
  -2  -6   8     2547.74     2487.75     24.03 o 
  -1  -6   8     2566.85     2592.70     24.92 o 
   0  -6   8      773.23      764.74      9.25 o 
   1  -6   8      721.16      716.20      7.78 o 
   2  -6   8     1523.35     1525.29     19.96 o 
   3  -6   8      850.23      843.71     14.68 o 
   4  -6   8      156.30      169.34      3.99 o 
   5  -6   8       83.19       97.78      3.15 o 
   6  -6   8      135.07      137.09      4.06 o 
  -7  -5   8       25.57       30.90      2.11 o 
  -6  -5   8       65.13       64.51      2.72 o 
  -5  -5   8      201.67      189.99      6.44 o 
  -4  -5   8       64.13       60.69      2.37 o 
  -3  -5   8      215.36      218.23      4.98 o 
  -2  -5   8     2827.22     2752.84     26.31 o 
  -1  -5   8     3942.12     3906.49     36.67 o 
   0  -5   8      170.38      165.46      2.30 o 
   1  -5   8     2283.21     2320.83     23.95 o 
   2  -5   8     2673.20     2600.46     27.13 o 
   3  -5   8     1599.76     1672.07     21.08 o 
   4  -5   8       95.87       94.89      2.95 o 
   5  -5   8      201.55      215.74      4.84 o 
   6  -5   8      132.55      132.36      3.95 o 
  -7  -4   8        0.22        0.78      1.09 o 
  -6  -4   8        9.14       10.23      2.54 o 
  -5  -4   8     1297.27     1256.33     18.34 o 
  -4  -4   8      835.42      846.84     10.99 o 
  -3  -4   8      167.94      151.06      4.05 o 
  -2  -4   8      995.47      993.74      9.35 o 
  -1  -4   8      564.82      543.22      5.55 o 
   0  -4   8      542.85      572.16      5.83 o 
   1  -4   8     2700.94     2802.49     24.54 o 
   2  -4   8     5154.82     5174.08     50.80 o 
   3  -4   8        3.12        9.02      1.12 o 
   4  -4   8        4.37       10.56      2.68 o 
   5  -4   8      616.39      639.35     10.09 o 
   6  -4   8      121.04      115.56      3.68 o 
  -7  -3   8       14.47       12.53      1.58 o 
  -6  -3   8      120.26      136.40      3.32 o 
  -5  -3   8     1198.16     1202.93     27.91 o 
  -4  -3   8     2206.67     2123.93     24.87 o 
  -3  -3   8      389.05      398.61      4.94 o 
  -2  -3   8      758.99      795.66      8.68 o 
  -1  -3   8     1845.30     1813.96     16.18 o 
   0  -3   8        0.82        1.76      0.43 o 
   1  -3   8      442.54      511.42      5.41 o 
   2  -3   8      608.95      612.10      7.32 o 
   3  -3   8       73.99       68.29      2.38 o 
   4  -3   8      179.03      173.02      4.10 o 
   5  -3   8      938.66      947.64     13.69 o 
   6  -3   8       26.30       31.58      2.22 o 
  -8  -2   8      133.96      136.67      7.16 o 
  -7  -2   8      200.25      189.77      5.80 o 
  -6  -2   8      508.06      486.88      7.39 o 
  -5  -2   8     1432.11     1426.55     17.51 o 
  -4  -2   8     1265.00     1292.88     15.89 o 
  -3  -2   8      102.71      102.81      2.43 o 
  -2  -2   8      444.75      463.67      5.51 o 
  -1  -2   8     5290.79     5347.94     45.68 o 
   0  -2   8      330.06      354.18      4.01 o 
   1  -2   8     1483.02     1583.38     14.44 o 
   2  -2   8      479.35      497.81      6.25 o 
   3  -2   8       20.15       22.09      3.17 o 
   4  -2   8      135.80      143.18      3.74 o 
   5  -2   8      589.20      591.30      9.64 o 
  -8  -1   8       81.60       95.07      6.17 o 
  -7  -1   8       31.74       33.95      2.79 o 
  -6  -1   8      258.66      264.14      4.86 o 
  -5  -1   8      335.63      359.04      5.82 o 
  -4  -1   8      429.97      416.26      6.29 o 
  -3  -1   8      804.94      813.94     15.52 o 
  -2  -1   8     4637.46     4775.83     46.15 o 
  -1  -1   8     1861.04     1897.69     19.14 o 
   0  -1   8      428.84      406.73      4.50 o 
   1  -1   8     2087.64     2173.24     19.41 o 
   2  -1   8     2344.97     2327.89     40.43 o 
   3  -1   8      325.84      311.99      5.70 o 
   4  -1   8      512.64      503.60      8.32 o 
   5  -1   8      334.06      341.27      6.71 o 
  -8   0   8      112.21      129.12      7.09 o 
  -7   0   8       15.10       18.40      1.55 o 
  -6   0   8      327.26      305.28      5.35 o 
  -5   0   8      432.65      428.92      6.63 o 
  -4   0   8      302.28      304.08      5.05 o 
  -3   0   8      260.55      260.09      4.45 o 
  -2   0   8     2263.48     2179.95     24.27 o 
  -1   0   8     1862.87     1851.36     16.58 o 
   0   0   8     1749.43     1705.56     15.45 o 
   1   0   8     2066.14     2059.09     18.55 o 
   2   0   8      869.31      856.76      9.89 o 
   3   0   8      241.00      230.74      4.77 o 
   4   0   8       37.99       37.70      2.12 o 
   5   0   8      591.79      627.41     12.78 o 
  -8   1   8       67.26       68.38      5.61 o 
  -7   1   8        0.13       -0.91      0.91 o 
  -6   1   8      132.06      136.47      4.10 o 
  -5   1   8      681.49      694.77      9.62 o 
  -4   1   8       47.99       52.34      1.94 o 
  -3   1   8      277.19      257.02      4.46 o 
  -2   1   8     1308.57     1241.53     13.04 o 
  -1   1   8      761.13      747.44      7.40 o 
   0   1   8        0.09        0.70      0.49 o 
   1   1   8      492.69      498.74      5.56 o 
   2   1   8      896.53      902.94     10.49 o 
   3   1   8        2.02        0.22      1.14 o 
   4   1   8      321.78      320.01      6.24 o 
  -8   2   8      134.53      136.24      7.56 o 
  -7   2   8        9.03        9.90      1.29 o 
  -6   2   8      676.20      682.71     17.45 o 
  -5   2   8      505.39      495.78      7.44 o 
  -4   2   8      484.68      454.43      6.87 o 
  -3   2   8       16.05       19.08      1.46 o 
  -2   2   8     2720.24     2679.93     30.98 o 
  -1   2   8      832.60      825.86      8.14 o 
   0   2   8        0.05       -0.46      0.46 o 
   1   2   8        1.47        3.25      1.03 o 
   2   2   8       41.88       39.93      1.47 o 
   3   2   8      190.38      195.63      4.46 o 
   4   2   8       62.44       64.36      2.77 o 
  -8   3   8       12.54       10.54      2.86 o 
  -7   3   8        4.84        4.62      1.15 o 
  -6   3   8      197.56      189.29      4.09 o 
  -5   3   8      772.94      752.84     10.41 o 
  -4   3   8       44.85       38.58      1.75 o 
  -3   3   8      188.52      170.48      5.52 o 
  -2   3   8      462.08      444.31      6.86 o 
  -1   3   8      573.52      525.92      6.12 o 
   0   3   8      432.30      430.41      5.03 o 
   1   3   8      799.60      796.99      8.33 o 
   2   3   8      282.22      279.26      4.43 o 
   3   3   8       18.00       14.43      1.62 o 
  -8   4   8      102.05      102.26      6.47 o 
  -7   4   8       13.42       14.57      1.42 o 
  -6   4   8        0.59        0.82      0.92 o 
  -5   4   8      171.99      175.18      3.90 o 
  -4   4   8       63.13       53.98      2.16 o 
  -3   4   8      186.89      167.89      3.69 o 
  -2   4   8      836.83      829.69     11.31 o 
  -1   4   8      127.18      117.92      2.17 o 
   0   4   8     1000.06      988.22     11.33 o 
   1   4   8      288.55      262.44      3.79 o 
   2   4   8      163.21      168.29      3.04 o 
   3   4   8        9.41       12.49      1.56 o 
  -8   5   8      114.30      126.50      7.46 o 
  -7   5   8        0.23        0.56      1.02 o 
  -6   5   8       86.51       75.66      4.16 o 
  -5   5   8       21.10       23.35      1.55 o 
  -4   5   8       21.02       18.92      2.45 o 
  -3   5   8        3.08        5.23      1.03 o 
  -2   5   8        6.02       78.87      3.07 o 
  -1   5   8        1.69        1.78      0.85 o 
   0   5   8      456.51      466.64      5.64 o 
   1   5   8      422.70      417.21      5.36 o 
   2   5   8      285.23      326.12      5.29 o 
  -7   6   8       24.24       22.53      2.09 o 
  -6   6   8      101.39      105.31      3.20 o 
  -5   6   8      118.11      126.53      3.46 o 
  -4   6   8      180.84      172.60      4.07 o 
  -3   6   8      758.93      739.34     10.76 o 
  -2   6   8      704.59      686.98     10.24 o 
  -1   6   8       36.69       35.95      3.30 o 
   0   6   8      226.73      237.31      3.75 o 
   1   6   8      321.91      310.09      4.63 o 
  -7   7   8       97.43       88.18      3.60 o 
  -6   7   8      434.72      425.42      9.38 o 
  -5   7   8       66.70       70.19      2.77 o 
  -4   7   8       40.90       37.07      3.35 o 
  -3   7   8      629.54      642.32      9.92 o 
  -2   7   8      492.57      478.81      9.77 o 
  -1   7   8       93.06      115.86      3.57 o 
   0   7   8       17.46       22.19      1.33 o 
   1   7   8      170.04      171.06      3.38 o 
  -6   8   8      114.33      121.88      3.68 o 
  -5   8   8      189.33      199.78      4.82 o 
  -4   8   8       51.39       46.42      2.43 o 
  -3   8   8      654.19      664.19     10.46 o 
  -2   8   8      329.10      340.16      6.80 o 
  -1   8   8      113.93      119.80      3.75 o 
  -5   9   8       40.75       47.16      2.58 o 
  -4   9   8       19.01       17.62      1.84 o 
  -3   9   8       89.25       93.53      3.51 o 
  -2   9   8       79.41       79.66      3.21 o 
   1 -14   9      743.80      777.40     11.01 o 
   2 -14   9      221.71      232.40      6.94 o 
  -1 -13   9        1.60       -0.83      0.94 o 
   0 -13   9       82.52       90.20      2.59 o 
   1 -13   9      499.83      494.05      7.25 o 
   2 -13   9      165.16      170.02      5.60 o 
   3 -13   9       69.78       62.28      3.61 o 
   4 -13   9      388.62      381.61      9.13 o 
  -2 -12   9       47.13       43.16      1.93 o 
  -1 -12   9        5.47        3.46      0.97 o 
   0 -12   9      502.53      499.88      7.69 o 
   1 -12   9      439.99      413.60      5.79 o 
   2 -12   9       37.32       48.04      3.64 o 
   3 -12   9      589.90      573.87     11.55 o 
   4 -12   9      305.15      313.66      7.87 o 
  -3 -11   9      198.45      191.23      3.70 o 
  -2 -11   9        1.29       -0.53      1.07 o 
  -1 -11   9        0.01       -0.44      0.74 o 
   0 -11   9      454.58      429.81      5.84 o 
   1 -11   9      375.94      382.43      5.27 o 
   2 -11   9       48.42       47.79      3.74 o 
   3 -11   9      332.72      316.41     10.92 o 
   4 -11   9      305.94      278.47      7.08 o 
   5 -11   9      196.99      196.21      5.97 o 
  -4 -10   9      137.80      132.61      3.07 o 
  -3 -10   9      665.49      656.12      8.14 o 
  -2 -10   9      982.72      966.38     10.88 o 
  -1 -10   9        6.37        8.65      2.17 o 
   0 -10   9     2326.98     2279.51     22.61 o 
   1 -10   9     1501.79     1530.64     15.73 o 
   2 -10   9      152.91      155.65      4.72 o 
   3 -10   9      242.27      230.69      6.02 o 
   4 -10   9      481.42      470.92      9.76 o 
   5 -10   9      281.66      270.42      7.02 o 
  -5  -9   9       55.77       59.58      2.91 o 
  -4  -9   9      970.83      968.22     16.93 o 
  -3  -9   9     1932.07     1935.76     19.67 o 
  -2  -9   9      542.50      550.81      6.86 o 
  -1  -9   9      356.28      348.66      4.84 o 
   0  -9   9     1866.03     1845.39     21.30 o 
   1  -9   9     1256.45     1304.63     13.51 o 
   2  -9   9      116.90      110.05      3.87 o 
   3  -9   9      248.08      234.25      5.93 o 
   4  -9   9      493.63      480.78      9.78 o 
   5  -9   9      289.41      291.14      7.30 o 
  -5  -8   9        8.21       12.87      2.58 o 
  -4  -8   9      232.25      247.29      5.52 o 
  -3  -8   9     1701.86     1688.03     17.24 o 
  -2  -8   9      524.56      515.70      6.37 o 
  -1  -8   9       24.06       42.43      2.53 o 
   0  -8   9     1424.35     1437.70     14.65 o 
   1  -8   9      625.73      607.42      7.01 o 
   2  -8   9       15.98       13.85      1.61 o 
   3  -8   9      350.30      355.41     12.87 o 
   4  -8   9      407.90      423.62      8.87 o 
   5  -8   9        2.60        3.34      1.62 o 
   6  -8   9       81.89       71.30      3.85 o 
  -6  -7   9      827.65      812.90     25.17 o 
  -5  -7   9       92.90       81.76      3.03 o 
  -4  -7   9      342.48      339.12      6.63 o 
  -3  -7   9      766.17      749.12      8.49 o 
  -2  -7   9      279.60      265.98      4.64 o 
  -1  -7   9       12.65       14.82      1.00 o 
   0  -7   9      842.78      848.55      9.22 o 
   1  -7   9        2.63        2.92      0.55 o 
   2  -7   9      523.17      487.37      9.12 o 
   3  -7   9       19.66       20.12      1.80 o 
   4  -7   9      152.06      141.50      4.55 o 
   5  -7   9      135.44      122.75      4.49 o 
   6  -7   9      197.98      187.99      5.79 o 
  -6  -6   9      517.19      529.62      9.44 o 
  -5  -6   9      136.88      130.98      3.79 o 
  -4  -6   9      277.18      260.14      6.06 o 
  -3  -6   9      145.48      154.35      2.70 o 
  -2  -6   9      966.83      971.09     10.35 o 
  -1  -6   9      149.44      181.52      2.89 o 
   0  -6   9      552.82      569.39      6.57 o 
   1  -6   9       88.51       96.55      1.94 o 
   2  -6   9      237.30      211.36      5.65 o 
   3  -6   9      250.10      252.84     12.16 o 
   4  -6   9      572.78      593.04     12.50 o 
   5  -6   9       24.71       21.79      1.80 o 
   6  -6   9      246.85      263.95      5.93 o 
  -7  -5   9      262.54      262.55      6.00 o 
  -6  -5   9      119.23      132.68      3.87 o 
  -5  -5   9        3.14        7.22      1.27 o 
  -4  -5   9      691.32      690.96     11.21 o 
  -3  -5   9      847.61      873.97     10.96 o 
  -2  -5   9      738.40      745.67      8.17 o 
  -1  -5   9     3016.45     3019.54     33.24 o 
   0  -5   9     1775.51     1787.90     17.66 o 
   1  -5   9      336.54      332.40      3.96 o 
   2  -5   9      105.20      111.97      2.91 o 
   3  -5   9     1252.95     1229.72     29.58 o 
   4  -5   9      807.11      830.33     14.76 o 
   5  -5   9        1.16       -1.22      2.44 o 
  -7  -4   9       60.03       63.26      4.13 o 
  -6  -4   9        4.28        4.23      1.28 o 
  -5  -4   9      101.56      101.63      3.33 o 
  -4  -4   9      609.36      599.95      9.98 o 
  -3  -4   9     1147.46     1175.10     17.21 o 
  -2  -4   9       58.13       66.86      1.43 o 
  -1  -4   9     3176.43     3140.97     29.86 o 
   0  -4   9     3148.58     3147.08     27.52 o 
   1  -4   9     1499.85     1519.67     14.00 o 
   2  -4   9       35.38       42.94      1.92 o 
   3  -4   9     1404.59     1405.22     18.33 o 
   4  -4   9      823.61      843.13     12.29 o 
   5  -4   9       30.53       30.33      2.18 o 
  -7  -3   9       92.51       82.53      3.26 o 
  -6  -3   9      194.12      186.01      4.71 o 
  -5  -3   9       12.38        9.70      1.45 o 
  -4  -3   9      283.80      284.11      4.89 o 
  -3  -3   9     2282.65     2285.87     26.63 o 
  -2  -3   9       17.39       23.08      1.96 o 
  -1  -3   9     2158.53     2145.07     19.09 o 
   0  -3   9     3232.44     3216.84     28.11 o 
   1  -3   9     1626.91     1675.47     15.33 o 
   2  -3   9       63.64       73.34      2.68 o 
   3  -3   9     1284.96     1244.75     16.51 o 
   4  -3   9      417.10      440.12      7.64 o 
   5  -3   9        8.25        7.54      1.71 o 
  -7  -2   9      716.20      715.84     10.33 o 
  -6  -2   9      472.63      476.88      9.23 o 
  -5  -2   9       20.40       16.94      1.33 o 
  -4  -2   9      937.27      893.21     11.91 o 
  -3  -2   9     2306.81     2283.88     26.62 o 
  -2  -2   9      466.89      471.10      6.79 o 
  -1  -2   9      854.25      877.05      8.51 o 
   0  -2   9     1647.92     1682.10     15.33 o 
   1  -2   9      105.00      103.00      1.95 o 
   2  -2   9       41.25       42.26      2.08 o 
   3  -2   9      800.00      796.76     11.53 o 
   4  -2   9      102.00      105.39      4.51 o 
   5  -2   9        3.67        0.99      1.34 o 
  -8  -1   9       47.26       53.25      4.77 o 
  -7  -1   9      516.67      520.70     10.15 o 
  -6  -1   9      242.64      248.93      4.85 o 
  -5  -1   9        6.16        6.50      1.05 o 
  -4  -1   9     1339.32     1297.74     16.14 o 
  -3  -1   9     2866.49     2823.40     32.49 o 
  -2  -1   9      588.90      572.76      7.99 o 
  -1  -1   9       59.32       59.11      1.38 o 
   0  -1   9      548.35      540.75      5.80 o 
   1  -1   9       80.75       78.54      1.72 o 
   2  -1   9       15.64       11.27      1.20 o 
   3  -1   9     1190.77     1188.88     16.04 o 
   4  -1   9       39.46       33.89      2.11 o 
   5  -1   9       16.66       18.98      1.91 o 
  -8   0   9       26.30       26.71      3.92 o 
  -7   0   9      150.85      159.29      3.89 o 
  -6   0   9      165.98      181.23      4.79 o 
  -5   0   9      183.28      198.67      4.43 o 
  -4   0   9      838.03      852.73     11.36 o 
  -3   0   9     2508.86     2436.95     28.45 o 
  -2   0   9        4.66        5.50      1.88 o 
  -1   0   9     1014.68     1086.05     10.33 o 
   0   0   9     1454.55     1454.49     13.55 o 
   1   0   9       35.77       34.93      1.24 o 
   2   0   9      337.67      336.75      5.98 o 
   3   0   9      850.57      843.57     12.22 o 
   4   0   9      150.96      158.02      4.23 o 
  -8   1   9       29.18       26.56      3.78 o 
  -7   1   9        1.86       -0.97      1.30 o 
  -6   1   9       90.50       93.66      3.21 o 
  -5   1   9      332.13      327.83      5.69 o 
  -4   1   9      298.81      287.26      5.07 o 
  -3   1   9       32.79       29.04      2.79 o 
  -2   1   9     1092.10     1060.07     13.56 o 
  -1   1   9      894.52      855.46     11.33 o 
   0   1   9      637.97      581.45      6.29 o 
   1   1   9       65.76       60.04      1.63 o 
   2   1   9      655.78      695.98     12.53 o 
   3   1   9      500.70      543.06     15.87 o 
   4   1   9      234.12      256.16      5.62 o 
  -8   2   9       60.05       51.16      4.99 o 
  -7   2   9       40.73       45.03      4.12 o 
  -6   2   9       31.95       39.59      2.07 o 
  -5   2   9        8.92       12.06      1.25 o 
  -4   2   9      333.47      328.09      5.61 o 
  -3   2   9      146.51      139.53      3.28 o 
  -2   2   9       66.33       57.55      2.17 o 
  -1   2   9      694.46      685.59      8.13 o 
   0   2   9      522.95      496.84      5.65 o 
   1   2   9       65.61       72.91      1.84 o 
   2   2   9      314.59      335.58      6.10 o 
   3   2   9      226.09      229.26      5.08 o 
  -8   3   9      113.38      112.59      6.83 o 
  -7   3   9      200.94      207.72      4.60 o 
  -6   3   9        2.74        0.94      1.31 o 
  -5   3   9      112.07       96.31      2.85 o 
  -4   3   9     1437.25     1398.69     17.64 o 
  -3   3   9      109.24       93.09      2.69 o 
  -2   3   9       16.40       15.65      1.63 o 
  -1   3   9      172.92      179.91      3.94 o 
   0   3   9      258.10      244.51      3.50 o 
   1   3   9       99.17      115.98      2.38 o 
   2   3   9       11.01       13.47      2.07 o 
   3   3   9       21.50       19.78      1.85 o 
  -7   4   9       32.04       30.94      1.94 o 
  -6   4   9        1.76        0.45      1.08 o 
  -5   4   9       64.10       60.62      2.36 o 
  -4   4   9      633.27      618.15     18.00 o 
  -3   4   9      189.77      183.27      4.06 o 
  -2   4   9       49.72       50.32      2.17 o 
  -1   4   9      173.64      185.72      6.03 o 
   0   4   9      460.78      454.69      5.52 o 
   1   4   9      131.57      130.65      3.03 o 
   2   4   9       33.25       33.18      2.00 o 
  -7   5   9      123.95      130.81      3.67 o 
  -6   5   9       31.78       33.32      1.98 o 
  -5   5   9      149.00      144.64      3.73 o 
  -4   5   9      207.64      214.78      4.65 o 
  -3   5   9        7.11        6.64      1.17 o 
  -2   5   9      105.86      109.09      3.27 o 
  -1   5   9      437.71      415.37      7.19 o 
   0   5   9       86.13       89.53      2.20 o 
   1   5   9       26.88       31.68      1.50 o 
  -7   6   9       71.51       85.29      3.09 o 
  -6   6   9        1.05        4.56      1.24 o 
  -5   6   9        2.98        3.07      2.21 o 
  -4   6   9        3.80        4.24      1.17 o 
  -3   6   9        2.44        2.97      1.99 o 
  -2   6   9       93.73       90.96      3.60 o 
  -1   6   9       96.12       86.40      3.04 o 
   0   6   9        0.16       -0.87      0.87 o 
   1   6   9       95.66      105.49      3.22 o 
  -6   7   9        6.58        8.38      1.47 o 
  -5   7   9       49.32       54.03      2.82 o 
  -4   7   9      181.54      170.31      4.35 o 
  -3   7   9       26.09       27.33      1.96 o 
  -2   7   9      130.34      127.85      3.89 o 
  -1   7   9      150.71      153.67      4.28 o 
   0   7   9       73.28       86.93      3.26 o 
  -5   8   9      318.92      318.33      6.50 o 
  -4   8   9      240.49      233.33      5.44 o 
  -3   8   9        1.33       -0.04      1.16 o 
  -2   8   9      155.97      167.81      4.60 o 
  -1 -13  10     1403.11     1375.10     15.32 o 
   0 -13  10      429.30      440.90      6.40 o 
   1 -13  10        9.06       11.32      1.20 o 
   2 -13  10      147.32      145.62      5.24 o 
   3 -13  10      168.30      172.28     10.24 o 
  -2 -12  10      382.05      379.03      5.78 o 
  -1 -12  10      880.33      881.79     10.46 o 
   0 -12  10      284.02      292.41      4.69 o 
   1 -12  10       49.14       48.35      1.82 o 
   2 -12  10      854.56      829.55     15.19 o 
   3 -12  10      540.70      509.55     10.72 o 
   4 -12  10        0.14       -0.17      1.52 o 
  -3 -11  10       49.92       42.23      1.89 o 
  -2 -11  10      158.19      158.97      3.26 o 
  -1 -11  10      502.88      471.17      6.34 o 
   0 -11  10       57.65       62.03      2.38 o 
   1 -11  10      698.93      661.39      7.98 o 
   2 -11  10      677.18      649.57     12.31 o 
   3 -11  10      157.02      152.42      5.01 o 
   4 -11  10      283.60      261.29      6.97 o 
  -4 -10  10      266.03      261.85      5.96 o 
  -3 -10  10      126.78      124.20      2.82 o 
  -2 -10  10       77.68       79.77      2.19 o 
  -1 -10  10      165.62      165.86      3.11 o 
   0 -10  10       36.78       35.86      1.45 o 
   1 -10  10      340.11      341.79      4.79 o 
   2 -10  10      350.59      357.09      7.94 o 
   3 -10  10      166.94      152.00      4.85 o 
   4 -10  10      360.87      333.46      7.94 o 
   5 -10  10      552.18      535.42     11.20 o 
  -5  -9  10      360.26      347.50      7.24 o 
  -4  -9  10      314.40      306.52      6.46 o 
  -3  -9  10      126.97      116.57      2.66 o 
  -2  -9  10     2580.04     2545.88     25.09 o 
  -1  -9  10     1478.92     1423.94     14.85 o 
   0  -9  10      168.58      164.71      2.97 o 
   1  -9  10      609.74      603.94      7.15 o 
   2  -9  10     1327.03     1333.22     21.06 o 
   3  -9  10      832.67      808.19     14.25 o 
   4  -9  10      157.21      153.84      4.99 o 
   5  -9  10      242.02      233.65      6.58 o 
  -5  -8  10      429.92      420.03     16.91 o 
  -4  -8  10       76.67       69.53      2.85 o 
  -3  -8  10      404.37      396.98      5.41 o 
  -2  -8  10     2936.03     2888.20     28.09 o 
  -1  -8  10     1190.60     1172.18     12.40 o 
   0  -8  10       20.94       21.98      1.59 o 
   1  -8  10     1010.27      978.35     10.52 o 
   2  -8  10     2270.15     2229.98     32.74 o 
   3  -8  10     1118.55     1099.11     18.02 o 
   4  -8  10       86.92       94.50      3.93 o 
   5  -8  10       93.25       94.43      4.05 o 
  -6  -7  10       57.75       60.92      3.30 o 
  -5  -7  10      341.48      338.68      6.96 o 
  -4  -7  10      611.03      554.00      9.63 o 
  -3  -7  10      367.67      390.03      7.39 o 
  -2  -7  10     1083.72     1109.85     11.81 o 
  -1  -7  10      683.56      743.79      8.41 o 
   0  -7  10       44.61       45.39      1.46 o 
   1  -7  10      719.78      713.16      8.06 o 
   2  -7  10     2723.60     2638.35     37.92 o 
   3  -7  10      128.73      139.05      4.44 o 
   4  -7  10      143.45      132.81      4.52 o 
   5  -7  10      215.16      212.63      6.11 o 
  -6  -6  10      126.43      126.96      4.00 o 
  -5  -6  10     1002.92      961.18     15.11 o 
  -4  -6  10      425.02      405.30     12.93 o 
  -3  -6  10        0.57        3.50      1.02 o 
  -2  -6  10      322.01      314.74      4.33 o 
  -1  -6  10      541.61      543.62      6.47 o 
   0  -6  10        1.02        2.88      1.71 o 
   1  -6  10        4.66        7.82      1.14 o 
   2  -6  10       56.14       61.03      3.87 o 
   3  -6  10      165.59      158.29      4.75 o 
   4  -6  10      107.39       99.71      6.60 o 
   5  -6  10      330.70      340.92      8.04 o 
  -6  -5  10       39.10       47.75      3.38 o 
  -5  -5  10      907.17      882.75     14.08 o 
  -4  -5  10      276.17      270.83      5.85 o 
  -3  -5  10        2.86        7.15      1.14 o 
  -2  -5  10      305.19      307.25      5.95 o 
  -1  -5  10      747.96      745.96      8.30 o 
   0  -5  10      944.40      919.73      9.90 o 
   1  -5  10       11.09        8.36      0.89 o 
   2  -5  10      245.57      234.91      6.84 o 
   3  -5  10      143.84      138.96      3.64 o 
   4  -5  10      150.90      153.46      4.03 o 
   5  -5  10      216.00      244.75      7.79 o 
  -7  -4  10        0.18        0.30      1.24 o 
  -6  -4  10       70.98       71.39      3.09 o 
  -5  -4  10       52.76       57.69      2.62 o 
  -4  -4  10      218.90      215.73      6.98 o 
  -3  -4  10      719.54      703.33     11.42 o 
  -2  -4  10     1624.46     1626.67     18.92 o 
  -1  -4  10      190.75      186.75      2.68 o 
   0  -4  10      923.06      925.21      9.11 o 
   1  -4  10      510.15      530.08      5.83 o 
   2  -4  10      921.11      932.52     12.87 o 
   3  -4  10       13.14       11.51      1.36 o 
   4  -4  10      138.12      141.13      4.42 o 
   5  -4  10      182.04      194.23      4.92 o 
  -7  -3  10       20.74       23.48      2.86 o 
  -6  -3  10      113.65      112.17      3.72 o 
  -5  -3  10       15.95       15.46      1.79 o 
  -4  -3  10        4.29        6.14      0.96 o 
  -3  -3  10     1739.51     1792.95     21.46 o 
  -2  -3  10        3.13        2.21      0.77 o 
  -1  -3  10       76.76       69.47      1.56 o 
   0  -3  10      580.03      607.37      6.45 o 
   1  -3  10     3097.11     3063.97     27.10 o 
   2  -3  10     1569.19     1586.08     20.27 o 
   3  -3  10       14.32       11.70      1.39 o 
   4  -3  10      205.65      210.97      4.92 o 
   5  -3  10      176.08      181.94      4.79 o 
  -7  -2  10        0.14        3.29      1.38 o 
  -6  -2  10      122.01      112.90      3.17 o 
  -5  -2  10      247.45      255.66      4.85 o 
  -4  -2  10       81.32       75.12      2.42 o 
  -3  -2  10     1117.48     1110.20     14.15 o 
  -2  -2  10     1422.26     1360.38     16.76 o 
  -1  -2  10       83.96       89.30      2.71 o 
   0  -2  10      629.11      624.79      6.62 o 
   1  -2  10     1985.07     1999.85     18.27 o 
   2  -2  10      527.57      545.38      8.49 o 
   3  -2  10        0.63        1.86      1.06 o 
   4  -2  10      497.02      509.58      8.75 o 
  -7  -1  10        3.92        4.26      1.26 o 
  -6  -1  10      786.23      786.50     11.09 o 
  -5  -1  10     1179.72     1140.49     14.83 o 
  -4  -1  10      197.83      213.08      5.08 o 
  -3  -1  10      189.88      192.22      3.97 o 
  -2  -1  10     2030.59     1958.40     27.20 o 
  -1  -1  10      939.16      908.83     10.20 o 
   0  -1  10       35.57       40.07      1.31 o 
   1  -1  10      893.67      893.85      9.05 o 
   2  -1  10       27.62       31.29      3.41 o 
   3  -1  10        0.21        2.18      1.15 o 
   4  -1  10      104.81      110.36      3.57 o 
  -7   0  10       66.29       68.20      2.60 o 
  -6   0  10      500.30      496.12      8.87 o 
  -5   0  10     1497.60     1515.13     21.89 o 
  -4   0  10       17.86       21.74      2.69 o 
  -3   0  10      669.81      630.83      9.00 o 
  -2   0  10     2255.93     2179.84     32.54 o 
  -1   0  10      279.40      264.98      4.82 o 
   0   0  10        5.04        7.65      1.08 o 
   1   0  10      759.52      755.25      7.98 o 
   2   0  10      323.65      305.39      5.76 o 
   3   0  10       26.90       32.43      2.05 o 
   4   0  10      232.00      244.28      6.93 o 
  -7   1  10       23.03       25.98      1.86 o 
  -6   1  10      814.60      835.29     11.78 o 
  -5   1  10      437.82      446.81      7.28 o 
  -4   1  10        2.98        2.52      0.96 o 
  -3   1  10      285.77      281.86      5.14 o 
  -2   1  10      900.36      870.87     11.74 o 
  -1   1  10       14.00       13.47      1.20 o 
   0   1  10      692.07      673.16      8.11 o 
   1   1  10      678.14      685.35      8.37 o 
   2   1  10       24.96       25.56      3.02 o 
   3   1  10       76.49       84.77      3.11 o 
  -7   2  10        2.83        2.09      1.16 o 
  -6   2  10      171.87      170.40      4.84 o 
  -5   2  10      258.41      269.30      5.25 o 
  -4   2  10       43.58       49.40      2.25 o 
  -3   2  10      392.13      382.21      6.68 o 
  -2   2  10      101.20       97.98      2.93 o 
  -1   2  10        0.38       -0.21      0.77 o 
   0   2  10      276.88      306.91      4.09 o 
   1   2  10      660.76      667.24      7.42 o 
   2   2  10       65.49       74.44      2.77 o 
   3   2  10      160.25      162.87      4.34 o 
  -7   3  10       26.96       23.28      1.78 o 
  -6   3  10        9.02       10.62      1.39 o 
  -5   3  10       27.90       27.14      1.78 o 
  -4   3  10       13.58        9.52      1.28 o 
  -3   3  10      454.07      438.64      7.19 o 
  -2   3  10      540.73      501.38      7.96 o 
  -1   3  10        3.31        2.61      1.01 o 
   0   3  10      379.07      413.92      5.66 o 
   1   3  10      299.10      299.11      4.29 o 
   2   3  10       61.10       71.88      2.78 o 
  -7   4  10       12.18       11.60      1.66 o 
  -6   4  10      123.50      132.20      3.91 o 
  -5   4  10       53.86       46.83      2.21 o 
  -4   4  10      110.54       95.37      3.60 o 
  -3   4  10      312.25      308.50      5.84 o 
  -2   4  10      234.55      237.83      6.16 o 
  -1   4  10      120.23      118.92      4.75 o 
   0   4  10       70.39       80.78      3.81 o 
   1   4  10      173.60      167.49      3.60 o 
  -7   5  10       28.88       30.98      2.10 o 
  -6   5  10      143.53      151.59      4.01 o 
  -5   5  10       55.73       56.07      2.46 o 
  -4   5  10        0.09       -0.30      0.95 o 
  -3   5  10      325.14      336.23      6.34 o 
  -2   5  10      346.85      375.24     11.13 o 
  -1   5  10      117.85      120.05      3.64 o 
   0   5  10       59.32       53.04      2.51 o 
  -6   6  10      220.33      225.70      5.20 o 
  -5   6  10        4.52        6.57      1.33 o 
  -4   6  10        0.10       -0.89      0.89 o 
  -3   6  10       79.01       90.05      3.74 o 
  -2   6  10      117.01      124.83      3.79 o 
  -1   6  10        0.81        1.10      1.10 o 
  -5   7  10       15.49       19.99      1.86 o 
  -4   7  10        4.03        5.88      1.40 o 
  -3   7  10       21.76       22.59      1.98 o 
  -2   7  10        1.71        2.89      1.29 o 
   0 -13  11      439.42      456.69      9.44 o 
   1 -13  11      190.92      196.68      3.77 o 
   2 -13  11        0.78        2.65      1.54 o 
  -2 -12  11       67.33       71.36      2.33 o 
  -1 -12  11      113.53      117.33      2.91 o 
   0 -12  11      841.89      856.86     11.01 o 
   1 -12  11      651.08      682.98      8.42 o 
   2 -12  11       48.76       47.46      5.84 o 
   3 -12  11      160.13      153.83      5.38 o 
  -3 -11  11      534.83      530.64      8.10 o 
  -2 -11  11      124.01      128.42      2.99 o 
  -1 -11  11      164.28      158.78      3.23 o 
   0 -11  11      892.31      869.24     10.03 o 
   1 -11  11     1264.37     1257.66     13.59 o 
   2 -11  11       57.15       55.56      5.37 o 
   3 -11  11      193.45      181.89      5.69 o 
   4 -11  11      360.38      367.34      8.80 o 
  -4 -10  11      182.38      192.48      8.59 o 
  -3 -10  11      376.96      378.58      7.45 o 
  -2 -10  11       66.94       71.41      2.16 o 
  -1 -10  11      200.91      196.77      3.62 o 
   0 -10  11     1015.28      937.09     10.53 o 
   1 -10  11      345.54      344.00      4.86 o 
   2 -10  11      247.87      244.03      6.42 o 
   3 -10  11      301.63      294.31      7.30 o 
   4 -10  11      152.76      152.45      7.43 o 
  -4  -9  11       26.05       28.05      2.11 o 
  -3  -9  11      247.70      231.78      5.36 o 
  -2  -9  11       51.32       56.87      1.88 o 
  -1  -9  11        8.79       11.10      0.97 o 
   0  -9  11      141.90      142.26      2.77 o 
   1  -9  11       53.32       51.89      1.65 o 
   2  -9  11      123.25       99.55      8.10 o 
   3  -9  11      654.61      658.37     12.41 o 
   4  -9  11      356.92      345.99      8.30 o 
  -5  -8  11        1.13        0.44      1.24 o 
  -4  -8  11      321.60      305.69     11.50 o 
  -3  -8  11      843.67      790.41     12.70 o 
  -2  -8  11      511.17      482.01      7.28 o 
  -1  -8  11      498.34      486.45      8.39 o 
   0  -8  11     1273.53     1235.65     13.08 o 
   1  -8  11      144.56      143.07      3.27 o 
   2  -8  11      463.11      445.00      9.05 o 
   3  -8  11      591.96      597.91     11.45 o 
   4  -8  11      359.42      351.84     10.67 o 
  -5  -7  11      102.35      100.28      3.56 o 
  -4  -7  11     2019.41     1934.77     27.49 o 
  -3  -7  11      219.63      215.03      5.12 o 
  -2  -7  11       91.50       85.29      4.71 o 
  -1  -7  11     1588.41     1587.78     16.25 o 
   0  -7  11     1086.79     1097.60     11.77 o 
   1  -7  11     1104.10     1089.07     11.66 o 
   2  -7  11      154.70      151.69      4.58 o 
   3  -7  11      709.02      720.48     13.05 o 
   4  -7  11      368.08      365.66      8.34 o 
  -6  -6  11        0.24       -0.32      1.89 o 
  -5  -6  11       57.42       62.55      3.05 o 
  -4  -6  11      719.94      721.66     12.09 o 
  -3  -6  11      107.04      106.48      3.44 o 
  -2  -6  11        5.93        6.79      1.24 o 
  -1  -6  11     1969.54     1991.93     19.83 o 
   0  -6  11     2565.02     2530.54     24.71 o 
   1  -6  11      247.82      255.37      3.86 o 
   2  -6  11      189.65      209.32      5.42 o 
   3  -6  11      745.39      762.63     13.56 o 
   4  -6  11      184.27      203.08      5.89 o 
  -6  -5  11      314.16      293.07      7.28 o 
  -5  -5  11      213.45      218.57      5.50 o 
  -4  -5  11      739.96      743.64     12.32 o 
  -3  -5  11      327.86      321.36      9.14 o 
  -2  -5  11       15.03       12.74      1.71 o 
  -1  -5  11       30.02       31.71      1.34 o 
   0  -5  11      562.55      565.01      6.79 o 
   1  -5  11       71.55       67.34      1.85 o 
   2  -5  11       62.11       62.97      2.97 o 
   3  -5  11      209.88      215.13      6.15 o 
   4  -5  11        0.37        4.12      1.91 o 
  -6  -4  11       40.02       43.62      2.68 o 
  -5  -4  11       92.73       93.34      4.81 o 
  -4  -4  11      122.49      113.18      3.69 o 
  -3  -4  11     2293.75     2307.31     31.95 o 
  -2  -4  11      399.80      367.24      7.11 o 
  -1  -4  11       15.40       14.32      1.17 o 
   0  -4  11       89.03       91.17      2.14 o 
   2  -4  11        0.95        1.03      0.93 o 
   3  -4  11      270.24      283.63      5.73 o 
   4  -4  11        6.79        5.72      1.40 o 
  -7  -3  11      254.99      271.11      6.48 o 
  -6  -3  11       37.61       43.52      2.93 o 
  -5  -3  11      223.10      216.47      5.60 o 
  -4  -3  11      836.97      832.66     13.51 o 
  -3  -3  11      596.80      575.78     13.00 o 
  -2  -3  11       26.13       32.63      3.01 o 
  -1  -3  11      677.74      685.11      8.15 o 
   0  -3  11      563.88      590.83      6.47 o 
   1  -3  11       13.16       13.42      1.20 o 
   2  -3  11      275.47      270.33      5.35 o 
   3  -3  11      203.66      223.60      5.04 o 
   4  -3  11        0.36        1.59      1.59 o 
  -7  -2  11       23.89       23.25      2.13 o 
  -6  -2  11        1.68        0.55      1.21 o 
  -5  -2  11       12.55       16.15      1.78 o 
  -4  -2  11       75.16       69.75      4.14 o 
  -3  -2  11      104.53       92.57      2.67 o 
  -2  -2  11     1306.43     1334.24     16.70 o 
  -1  -2  11     1355.32     1371.49     17.12 o 
   0  -2  11      813.80      835.76      8.58 o 
   1  -2  11       25.28       25.82      1.18 o 
   2  -2  11      970.88      996.40     13.91 o 
   3  -2  11      720.81      778.81     11.81 o 
   4  -2  11       63.94       62.35      2.88 o 
  -7  -1  11      146.87      155.94      4.72 o 
  -6  -1  11      147.71      160.59      4.04 o 
  -5  -1  11       81.48       86.63      2.81 o 
  -4  -1  11        5.59        5.28      1.10 o 
  -3  -1  11        0.71       -1.05      1.25 o 
  -2  -1  11      526.78      525.70      9.34 o 
  -1  -1  11     1700.37     1731.81     21.15 o 
   0  -1  11      732.43      711.62      7.58 o 
   1  -1  11      199.32      179.15      3.15 o 
   2  -1  11      918.15      926.52     13.16 o 
   3  -1  11      329.21      356.43      6.83 o 
  -7   0  11      131.19      128.44      3.63 o 
  -6   0  11       28.98       22.11      1.91 o 
  -5   0  11      660.17      643.54      9.59 o 
  -4   0  11     1051.77     1032.83     16.52 o 
  -3   0  11      283.86      271.66      7.18 o 
  -2   0  11       91.57       83.77      4.08 o 
  -1   0  11      584.62      611.86      9.00 o 
   0   0  11      448.66      453.21      5.41 o 
   1   0  11        0.01        0.56      0.71 o 
   2   0  11      346.73      357.30      8.60 o 
   3   0  11      160.36      159.08      4.30 o 
  -7   1  11       87.59       86.79      3.15 o 
  -6   1  11       80.22       90.86      3.10 o 
  -5   1  11      548.35      524.20      8.33 o 
  -4   1  11     1604.44     1587.46     19.92 o 
  -3   1  11      686.66      670.49     10.81 o 
  -2   1  11        1.85        3.20      0.95 o 
  -1   1  11     1046.80      974.06     13.17 o 
   0   1  11      403.79      397.31      6.73 o 
   1   1  11        2.72        3.40      0.81 o 
   2   1  11      121.69      121.55      3.57 o 
  -7   2  11      170.60      168.28      6.92 o 
  -6   2  11        4.95        6.19      1.30 o 
  -5   2  11      350.39      335.26      6.19 o 
  -4   2  11     1013.66      991.70     13.54 o 
  -3   2  11        8.87        9.53      1.31 o 
  -2   2  11      109.27      114.16      4.16 o 
  -1   2  11      673.29      631.50      9.50 o 
   0   2  11      161.73      160.62      3.96 o 
   1   2  11       21.43       26.85      1.53 o 
   2   2  11      216.18      222.60      5.02 o 
  -7   3  11       95.46      102.88      3.48 o 
  -6   3  11        0.00        2.23      1.18 o 
  -5   3  11        3.29        3.27      1.13 o 
  -4   3  11       67.77       65.34      2.65 o 
  -3   3  11        0.11        3.80      1.08 o 
  -2   3  11      107.96      110.23      3.32 o 
  -1   3  11      224.20      214.07      4.76 o 
   0   3  11        0.94       -0.45      1.30 o 
   1   3  11      177.69      187.77      3.75 o 
  -6   4  11       14.03       13.30      1.58 o 
  -5   4  11       43.92       44.23      2.34 o 
  -4   4  11       92.95       94.66      3.16 o 
  -3   4  11       13.21       13.64      1.50 o 
  -2   4  11       60.64       63.78      2.71 o 
  -1   4  11       95.84      100.85      3.35 o 
   0   4  11        9.80       14.36      1.61 o 
  -6   5  11       23.96       19.86      1.82 o 
  -5   5  11      154.19      153.29      4.19 o 
  -4   5  11       73.10       76.42      2.96 o 
  -3   5  11        3.34        4.05      1.25 o 
  -2   5  11      165.70      178.07      4.59 o 
  -1   5  11      212.62      210.67      5.05 o 
  -5   6  11       96.19      108.72      3.61 o 
  -4   6  11       22.80       27.67      2.11 o 
  -3   6  11        6.94        8.62      1.49 o 
  -2   6  11      113.30      115.48      3.85 o 
  -1 -12  12      207.19      207.83      3.92 o 
   0 -12  12        0.57        0.08      1.68 o 
   1 -12  12      238.28      242.00      6.75 o 
   2 -12  12      158.71      153.94      5.27 o 
  -2 -11  12     1111.22     1148.13     23.05 o 
  -1 -11  12      244.60      254.85      4.41 o 
   0 -11  12        0.01       -0.82      0.82 o 
   1 -11  12      681.14      646.94     12.46 o 
   2 -11  12      487.98      486.09     10.29 o 
   3 -11  12      121.26      118.86      4.69 o 
  -3 -10  12      224.23      236.42      5.61 o 
  -2 -10  12     1315.43     1327.86     16.27 o 
  -1 -10  12      410.98      399.15      5.90 o 
   0 -10  12        3.03        2.12      0.86 o 
   1 -10  12      964.69      905.35     15.73 o 
   2 -10  12      882.14      860.42     15.30 o 
   3 -10  12      105.50      103.62      4.36 o 
  -4  -9  12       32.63       31.53      2.67 o 
  -3  -9  12      190.73      178.05      4.70 o 
  -2  -9  12      742.48      708.32     16.50 o 
  -1  -9  12      575.55      538.24      6.87 o 
   0  -9  12      153.91      149.05      2.96 o 
   1  -9  12      582.00      553.14     10.67 o 
   2  -9  12      301.02      300.11      7.21 o 
   3  -9  12      137.19      132.65      4.77 o 
  -4  -8  12      293.33      285.99      6.38 o 
  -3  -8  12       55.52       51.09      2.62 o 
  -2  -8  12      390.02      350.78      7.08 o 
  -1  -8  12      491.03      486.74      6.32 o 
   0  -8  12       46.17       43.74      2.09 o 
   1  -8  12       89.22       82.80      3.46 o 
   2  -8  12      398.25      394.95     10.26 o 
   3  -8  12       84.17       86.31      3.74 o 
   4  -8  12      361.51      371.71      8.76 o 
  -5  -7  12      543.12      510.46      9.72 o 
  -4  -7  12      320.78      321.31      7.57 o 
  -3  -7  12      198.28      204.65      5.46 o 
  -2  -7  12     1044.06     1008.66     15.59 o 
  -1  -7  12      378.00      385.40      5.29 o 
   0  -7  12      383.76      407.27      5.47 o 
   1  -7  12     1543.47     1515.78     23.28 o 
   2  -7  12      360.93      374.42      8.14 o 
   3  -7  12       81.31       79.81      3.66 o 
   4  -7  12      204.34      199.89      6.45 o 
  -5  -6  12      394.95      374.97      7.84 o 
  -4  -6  12        0.01       -0.80      1.15 o 
  -3  -6  12      985.21      982.17     15.44 o 
  -2  -6  12      502.69      496.72      8.99 o 
  -1  -6  12        0.37        0.47      0.86 o 
   0  -6  12      270.52      280.06      4.91 o 
   1  -6  12     1980.17     2036.84     30.08 o 
   2  -6  12      837.08      857.09     14.69 o 
   3  -6  12        3.51        4.92      1.52 o 
   4  -6  12      182.66      180.45      5.67 o 
  -6  -5  12      154.32      148.22      4.68 o 
  -5  -5  12       80.32       75.18      3.34 o 
  -4  -5  12        5.61        7.82      1.53 o 
  -3  -5  12      664.70      705.35     12.01 o 
  -2  -5  12     1033.49     1043.03     16.10 o 
  -1  -5  12      532.83      576.04      9.95 o 
   0  -5  12      975.48      984.83     10.84 o 
   1  -5  12     2057.80     2111.54     30.90 o 
   2  -5  12      248.56      251.81      6.22 o 
   3  -5  12        5.10        5.43      1.62 o 
  -6  -4  12      352.69      355.26      7.75 o 
  -5  -4  12      124.26      131.92      5.89 o 
  -4  -4  12       19.27       21.64      5.09 o 
  -3  -4  12      711.99      708.91     13.38 o 
  -2  -4  12      497.52      488.99     13.96 o 
  -1  -4  12      268.44      263.57      5.82 o 
   0  -4  12       53.20       48.94      2.44 o 
   1  -4  12      144.85      156.47      4.46 o 
   2  -4  12       25.29       22.01      2.51 o 
   3  -4  12        1.91        0.37      1.07 o 
  -6  -3  12      239.82      244.02      8.61 o 
  -5  -3  12      177.88      188.23      5.17 o 
  -4  -3  12      197.82      199.16      5.21 o 
  -3  -3  12       20.13       18.62      1.96 o 
  -2  -3  12     1564.84     1564.90     22.80 o 
  -1  -3  12      485.37      476.80      8.75 o 
   0  -3  12       15.18       16.14      2.06 o 
   1  -3  12      111.15      112.83      4.04 o 
   2  -3  12       36.53       37.43      2.09 o 
   3  -3  12        0.27       -1.01      1.01 o 
  -6  -2  12      241.42      251.37      6.30 o 
  -5  -2  12      544.36      556.24     10.32 o 
  -4  -2  12       13.36        7.46      1.49 o 
  -3  -2  12      118.40      126.54      3.31 o 
  -2  -2  12      549.92      507.91      7.86 o 
  -1  -2  12        1.83        1.91      1.07 o 
   0  -2  12       22.44       26.93      1.57 o 
   1  -2  12      286.34      309.68      5.78 o 
   2  -2  12       12.24       15.25      1.67 o 
   3  -2  12        7.92       10.17      1.54 o 
  -6  -1  12        5.38        5.78      1.65 o 
  -5  -1  12       26.47       28.38      1.89 o 
  -4  -1  12       59.24       62.87      3.04 o 
  -3  -1  12       63.56       64.97      2.39 o 
  -2  -1  12      147.80      146.60      4.31 o 
  -1  -1  12        8.95       11.95      1.27 o 
   0  -1  12      464.19      491.73      7.80 o 
   1  -1  12      552.14      598.13      9.26 o 
   2  -1  12       39.60       36.32      2.45 o 
  -6   0  12       18.00       19.86      1.75 o 
  -5   0  12        2.16        1.52      1.10 o 
  -4   0  12      151.91      151.32      3.81 o 
  -3   0  12      251.11      243.59      4.92 o 
  -2   0  12      100.30       99.36      3.06 o 
  -1   0  12      203.38      195.33      4.35 o 
   0   0  12     1182.43     1183.35     15.59 o 
   1   0  12      226.24      254.02      5.19 o 
   2   0  12       12.10       10.75      1.52 o 
  -6   1  12      104.50      100.86      3.29 o 
  -5   1  12       10.10       11.02      1.80 o 
  -4   1  12       69.16       65.59      2.58 o 
  -3   1  12      294.20      283.85      5.53 o 
  -2   1  12      137.34      150.87      3.86 o 
  -1   1  12       23.61       21.77      1.68 o 
   0   1  12      390.88      407.06      7.10 o 
   1   1  12      145.66      146.39      3.83 o 
  -6   2  12      335.85      332.14      6.48 o 
  -5   2  12       83.56       76.20      2.89 o 
  -4   2  12       51.29       52.20      2.41 o 
  -3   2  12      952.88      926.18     13.00 o 
  -2   2  12      440.28      419.47      7.32 o 
  -1   2  12       14.98       12.13      1.43 o 
   0   2  12      216.03      209.74      4.76 o 
   1   2  12      147.22      143.97      4.90 o 
  -6   3  12      284.86      294.70      6.08 o 
  -5   3  12        1.81        2.49      1.16 o 
  -4   3  12      131.74      122.33      3.66 o 
  -3   3  12      516.88      483.69     11.07 o 
  -2   3  12      131.84      134.46      3.82 o 
  -1   3  12       15.55       18.10      1.67 o 
   0   3  12      109.65      103.37      3.41 o 
  -5   4  12       10.14       14.17      1.65 o 
  -4   4  12       38.84       38.72      2.26 o 
  -3   4  12      221.56      194.50      4.73 o 
  -2   4  12        8.11        9.05      1.56 o 
  -1   4  12       49.53       61.51      3.03 o 
  -4   5  12       16.42       17.99      1.84 o 
  -3   5  12       45.28       41.90      2.39 o 
  -1 -11  13       30.45       32.90      2.69 o 
   0 -11  13      176.50      182.85      3.51 o 
   1 -11  13        5.69        7.07      1.65 o 
  -2 -10  13       88.59       87.94      3.31 o 
  -1 -10  13      834.18      860.06     10.10 o 
   0 -10  13      747.75      731.57      8.83 o 
   1 -10  13       51.60       47.91      2.97 o 
   2 -10  13       61.74       56.19      3.32 o 
  -3  -9  13        2.13        2.31      1.39 o 
  -2  -9  13       54.68       51.07      3.70 o 
  -1  -9  13     1351.41     1332.67     16.89 o 
   0  -9  13     1641.81     1553.19     19.26 o 
   1  -9  13       58.53       53.69      2.95 o 
   2  -9  13      239.39      226.91      6.27 o 
   3  -9  13      496.65      528.17     11.04 o 
  -4  -8  13      542.25      520.23      9.90 o 
  -3  -8  13      167.33      163.52      4.78 o 
  -2  -8  13       47.47       53.51      2.65 o 
  -1  -8  13     1102.09     1061.40     16.27 o 
   0  -8  13      413.67      400.38      5.59 o 
   1  -8  13        1.81        2.56      1.27 o 
   2  -8  13      183.48      184.95      5.54 o 
   3  -8  13      267.95      271.46      7.16 o 
  -4  -7  13      320.96      304.96      6.93 o 
  -3  -7  13      719.33      680.53     11.81 o 
  -2  -7  13       82.86       85.85      3.25 o 
  -1  -7  13      290.34      295.38      6.34 o 
   0  -7  13      262.89      267.62      4.23 o 
   1  -7  13        1.19        1.30      1.23 o 
   2  -7  13       29.56       24.23      3.75 o 
   3  -7  13      182.93      178.26      5.74 o 
  -5  -6  13       97.06       96.94      3.81 o 
  -4  -6  13      979.52      981.70     15.90 o 
  -3  -6  13      840.70      805.48     14.35 o 
  -2  -6  13      156.52      158.29      6.36 o 
  -1  -6  13      360.52      363.56     10.10 o 
   0  -6  13      510.74      539.26      6.89 o 
   1  -6  13       25.00       26.10      2.17 o 
   2  -6  13      168.52      161.53      5.06 o 
   3  -6  13      193.21      189.03      5.69 o 
  -5  -5  13      179.19      188.55      7.45 o 
  -4  -5  13      147.05      153.13      6.51 o 
  -3  -5  13       23.03       20.56      1.97 o 
  -2  -5  13      652.76      678.05     11.71 o 
  -1  -5  13      791.66      854.19     14.65 o 
   0  -5  13      208.79      234.38      4.22 o 
   1  -5  13       60.74       62.94      4.04 o 
   2  -5  13      377.63      375.70      8.21 o 
   3  -5  13      386.91      397.06      8.85 o 
  -6  -4  13       27.85       24.62      2.34 o 
  -5  -4  13      138.84      143.45      5.16 o 
  -4  -4  13       87.69       95.85      3.72 o 
  -3  -4  13        0.62        1.41      1.27 o 
  -2  -4  13      295.32      309.55      6.96 o 
  -1  -4  13     1247.65     1283.74     19.31 o 
   0  -4  13       76.25       84.40      3.24 o 
   1  -4  13      171.46      193.58      5.18 o 
   2  -4  13      671.44      695.82     12.68 o 
  -6  -3  13       42.13       48.88      2.97 o 
  -5  -3  13      257.74      252.80      6.35 o 
  -4  -3  13      369.93      365.02      7.88 o 
  -3  -3  13      122.24      116.83      5.67 o 
  -2  -3  13      273.42      281.71      6.48 o 
  -1  -3  13      385.33      390.91      7.86 o 
   0  -3  13        0.55       -0.09      1.10 o 
   1  -3  13        1.21        1.57      1.25 o 
   2  -3  13      275.57      307.68      6.20 o 
  -6  -2  13       33.95       38.71      5.06 o 
  -5  -2  13      205.44      207.11      5.73 o 
  -4  -2  13      583.88      597.12     11.07 o 
  -3  -2  13      433.61      449.03      8.94 o 
  -2  -2  13       41.83       44.48      2.12 o 
  -1  -2  13      266.49      267.79      5.28 o 
   0  -2  13      172.85      150.59      3.77 o 
   1  -2  13       49.38       47.47      2.29 o 
   2  -2  13       96.10      105.35      3.47 o 
  -6  -1  13        4.34        4.16      1.52 o 
  -5  -1  13      154.09      165.82      5.04 o 
  -4  -1  13      753.72      744.38     11.47 o 
  -3  -1  13        1.58        1.68      1.09 o 
  -2  -1  13      154.35      147.91      6.19 o 
  -1  -1  13      260.24      266.17      5.34 o 
   0  -1  13      281.57      272.02      5.41 o 
   1  -1  13        8.90       18.71      7.34 o 
  -6   0  13        2.63        2.72      1.26 o 
  -5   0  13        3.97        7.93      1.49 o 
  -4   0  13       55.76       51.68      2.52 o 
  -3   0  13       53.98       53.83      2.37 o 
  -2   0  13      124.52      148.92      4.35 o 
  -1   0  13      264.86      257.87      5.31 o 
   0   0  13       58.74       67.27      2.72 o 
   1   0  13      117.65      133.80      7.87 o 
  -6   1  13       15.49       21.70      1.89 o 
  -5   1  13       28.40       35.40      3.88 o 
  -4   1  13       29.98       24.12      1.86 o 
  -3   1  13       33.18       26.86      3.72 o 
  -2   1  13      183.10      199.85      4.68 o 
  -1   1  13      129.62      131.96      3.74 o 
   0   1  13       21.61       25.00      1.92 o 
  -5   2  13      126.43      121.67      3.72 o 
  -4   2  13       65.21       63.82      2.77 o 
  -3   2  13       21.89       25.55      1.95 o 
  -2   2  13      202.51      200.88      4.80 o 
  -1   2  13      116.92      118.94      3.70 o 
  -4   3  13      134.39      144.54      4.16 o 
  -3   3  13       18.96       19.79      1.91 o 
  -2   3  13      308.65      301.91      6.26 o 
  -1 -10  14       64.63       69.55      2.91 o 
   0 -10  14        0.47       -0.19      0.89 o 
  -2  -9  14      337.64      353.38      7.51 o 
  -1  -9  14       17.20       16.83      1.76 o 
   0  -9  14      219.72      229.53      4.05 o 
   1  -9  14      218.60      205.22      6.90 o 
  -3  -8  14      698.51      681.43     12.06 o 
  -2  -8  14      242.30      229.79      5.70 o 
  -1  -8  14       17.41       16.39      1.86 o 
   0  -8  14      493.48      518.44      8.76 o 
   1  -8  14     1258.71     1286.57     29.02 o 
   2  -8  14      263.66      282.85      7.29 o 
  -4  -7  14       35.00       37.56      2.61 o 
  -3  -7  14      667.36      632.59     12.99 o 
  -2  -7  14      356.70      336.99      7.30 o 
  -1  -7  14      112.35      116.05      3.92 o 
   0  -7  14      358.05      354.58      5.93 o 
   1  -7  14      512.55      532.53     10.55 o 
   2  -7  14       66.63       73.88      6.14 o 
  -4  -6  14        0.89        1.67      1.80 o 
  -3  -6  14      495.05      481.53      9.42 o 
  -2  -6  14      385.38      369.25     10.72 o 
  -1  -6  14       82.75       93.47      3.55 o 
   0  -6  14       44.63       41.14      2.50 o 
   1  -6  14      280.76      276.16      6.97 o 
   2  -6  14       24.82       21.41      2.25 o 
  -5  -5  14      547.17      528.57     10.40 o 
  -4  -5  14       41.53       46.00      4.02 o 
  -3  -5  14      946.13      970.63     15.94 o 
  -2  -5  14      404.32      414.73      8.45 o 
  -1  -5  14        5.65        4.97      1.45 o 
   0  -5  14      138.92      131.63      4.12 o 
   1  -5  14      360.38      403.61      8.51 o 
   2  -5  14        8.37        8.31      1.73 o 
  -5  -4  14       73.17       82.55      3.69 o 
  -4  -4  14      290.37      305.68      7.24 o 
  -3  -4  14      179.67      193.41      5.50 o 
  -2  -4  14      113.49      124.47      4.15 o 
  -1  -4  14       53.60       79.01      8.27 o 
   0  -4  14      498.01      503.16      9.40 o 
   1  -4  14      344.34      348.30     10.66 o 
  -5  -3  14       19.00       19.32      4.52 o 
  -4  -3  14      154.79      162.15      5.70 o 
  -3  -3  14      142.94      157.06      4.89 o 
  -2  -3  14       36.38       32.56      3.29 o 
  -1  -3  14      195.41      208.16      5.50 o 
   0  -3  14      723.63      739.21     12.64 o 
  -5  -2  14        2.19        0.77      1.37 o 
  -4  -2  14       56.95       54.42      4.74 o 
  -3  -2  14      247.78      265.52      6.62 o 
  -2  -2  14       30.14       31.86      2.44 o 
  -1  -2  14       52.64       64.98      3.13 o 
   0  -2  14      224.60      235.07      8.16 o 
   1  -2  14      141.03      155.43      8.42 o 
  -5  -1  14       51.84       46.48      3.30 o 
  -4  -1  14      107.18      110.88      4.17 o 
  -3  -1  14      474.63      459.23      9.36 o 
  -2  -1  14      283.41      288.98      8.83 o 
  -1  -1  14       13.72       11.04      1.47 o 
   0  -1  14      198.92      211.91      6.11 o 
  -5   0  14       15.36       21.81      2.28 o 
  -4   0  14      259.63      270.06      5.73 o 
  -3   0  14      301.75      292.23      9.64 o 
  -2   0  14      150.33      154.87      4.90 o 
  -1   0  14       21.91       21.12      1.82 o 
  -4   1  14       13.70       16.63      2.11 o 
  -3   1  14      132.32      135.59      3.92 o 
  -2   1  14      122.47      126.91      3.82 o 
  -1  -8  15      232.84      222.69      5.64 o 
  -2  -7  15      447.11      469.52      9.26 o 
  -1  -7  15      632.61      629.62     11.19 o 
  -3  -6  15       29.45       46.62      2.93 o 
  -2  -6  15      440.04      449.51     12.55 o 
  -1  -6  15      715.87      755.47     13.06 o 
  -3  -5  15       10.27       14.33      1.93 o 
  -2  -5  15      151.10      172.18      9.27 o 
  -1  -5  15      364.41      385.96      8.22 o 
  -4  -4  15      437.03      456.70      9.64 o 
  -3  -4  15       44.75       58.17      3.24 o 
  -2  -4  15      132.55      138.76      4.67 o 
  -1  -4  15      420.72      438.54      9.42 o 
  -4  -3  15       66.34       66.29      3.47 o 
  -3  -3  15        8.98        8.57      3.16 o 
  -2  -3  15      205.32      230.86      6.11 o 
  -1  -3  15      219.67      226.28      6.90 o 
  -3  -2  15       21.79       20.25      2.49 o 
  -2  -2  15       54.96       56.85      3.19 o 
  -1  -2  15       37.33       35.39      3.06 o 
                                                 
